# Supplementary material for: Cu(II) and Cd(II) Removal Efficiency of Microbially Redox-Activated Magnetite Nanoparticles
Source: ACS Earth Space Chem. 2023 Oct 9;7(10):1837–47. doi: 10.1021/acsearthspacechem.2c00394 (PMC10591504; doi:10.1021/acsearthspacechem.2c00394)
Supplement: Supplementary file 2 — sp2c00394_si_002.xlsx [file sp2c00394_si_002.xlsx]

## Sheet: Cadmium native mag isotherm
pH 5.0						pH 5.5					6.5						7.3
Initial concentraion of Cd (µMol)	Replicates	Measured Cd from MPAES (ppm)	Measured Fe from MPAES (ppm)			Initial concentraion of Cd (µMol)	Replicates	Measured Cd from MPAES (ppm)	Measured Fe from MPAES (ppm)		Initial concentraion of Cd (µMol)	Replicates	Measured Cd from MPAES (ppm)	Measured Fe from MPAES (ppm)			Initial concentraion of Cd (µMol)	Replicates	Measured Cd from MPAES (ppm)	Measured Fe from MPAES (ppm)
0	Rep1	0	25.1516			0	Rep1	0	65.8813		0	Rep1	0	0.05			0	Rep1	0	73.78
0	Rep2	0	18.6564			0	Rep2	0	58.7169		0	Rep2	0	54.98			0	Rep2	0	69.06
0	Rep3	0	21.7106			0	Rep3	0	65.8455		0	Rep3	0	61.09			0	Rep3	0	70.17
312.5	Rep1	0.75	23.6128			10	Rep1	0.06	53.8295		10	Rep1	1.06	68.65			10	Rep1	0.52	62.11
312.5	Rep2	0.6	25.5781			10	Rep2	0.05	48.3123		10	Rep2	1.3	62.26			10	Rep2	0.6	68.07
312.5	Rep3	0.6	22.9604			10	Rep3	0.05	49.8439		10	Rep3	1.24	74.17			10	Rep3	0.56	64.41
625	Rep1	1.5	30.246			50	Rep1	0.22	49.7526		50	Rep1	1.7	70.97			50	Rep1	1.32	59.03
625	Rep2	0.9	24.266			50	Rep2	0.3	59.7666		50	Rep2	1.7	75.09			50	Rep2	1.3	58.11
625	Rep3	1.1	24.1377			50	Rep3	0.24	46.5842		50	Rep3	1.5	76.04			50	Rep3	1.24	50.29
1000	Rep1	1.45	24.6445			100	Rep1	0.55	50.0426		100	Rep1	1.95	74.2			100	Rep1	2.15	60.33
1000	Rep2	1.6	23.9111			100	Rep2	0.55	57.9536		100	Rep2	2.05	66.01			100	Rep2	1.95	57.81
1000	Rep3	1.65	22.4281			100	Rep3	0.55	61.661		100	Rep3	1.85	69.88			100	Rep3	1.7	49.96
1500	Rep1	1.95	22.5279			200	Rep1	0.7	43.8465		200	Rep1	2.6	65.83			200	Rep1	2.1	44.61
1500	Rep2	2.6	22.4049			200	Rep2	0.8	54.2825		200	Rep2	2.35	69.16			200	Rep2	2.45	53
1500	Rep3	2.6	30.1491			200	Rep3	0.7	45.4031		200	Rep3	2.6	64.18			200	Rep3	2.7	59.4
2000	Rep1	2.4	26.0524			500	Rep1	2.1	66.4259		500	Rep1	3.5	67.07			500	Rep1	2.95	53.69
2000	Rep2	2.9	23.4461			500	Rep2	1.9	56.6851		500	Rep2	3.5	67.11			500	Rep2	3.7	64.92
2000	Rep3	3.7	30.6046			500	Rep3	1.5	63.9806		500	Rep3	2.9	64.28			500	Rep3	3.15	53.18
2500	Rep1	5.15	28.6418			1000	Rep1	2.1	50.086		1000	Rep1	4.6	59.8			1000	Rep1	4.1	61.89
2500	Rep2	2.9	27.7778			1000	Rep2	3.2	71.85		1000	Rep2	5.75	66.98			1000	Rep2	4.3	56.33
2500	Rep3	3.45	26.7306			1000	Rep3	2.3	60.73		1000	Rep3	4.7	69.72			1000	Rep3	4.9	61.32
3750	Rep1	3.65	12.4865			1500	Rep1	2.5	46.15		1500	Rep1	5.35	73.3			1500	Rep1	5.65	63.49
3750	Rep2	5.1	14.9919			1500	Rep2	2.5	51.52		1500	Rep2	5.45	69.63			1500	Rep2	5.85	65.59
3750	Rep3	5.4	12.2177			1500	Rep3	2.45	55.68		1500	Rep3	4	71.48			1500	Rep3	5.7	62.92
5000	Rep1	5.15	13.9223			1000	Ctrl1	0.1	0.08		1000	Ctrl1	0.05	48.94			1000	Ctrl1	0.1	0.05
5000	Rep2	9	17.3347			1000	Ctrl2	0	0.05		1000	Ctrl2	0	0.09			1000	Ctrl2	0.25	0.02
5000	Rep3	4.7	12.1058			1000	Ctrl3	0	0.05		1000	Ctrl3	0.15	0.06			1000	Ctrl3	0.05	0.02
1000	Ctrl1	0	0.0718999
1000	Ctrl2	0.05	0.140435
1000	Ctrl3	0.1	0.0693812

## Sheet: Cadmium RedOx mag isotherms
pH 5.5 oxidized magnetite						pH 5.5 reduced magnetite
Initial concentraion of Cd (µMol)	Replicates	Measured Cd from MPAES (ppm)	Measured Fe from MPAES (ppm)			Initial concentraion of Cd (µMol)	Replicates	Measured Cd from MPAES (ppm)	Measured Fe from MPAES (ppm)
0	Rep1	-0.02	15.88			0	Rep1	-0.03	10.3
0	Rep2	-0.02	14.84			0	Rep2	-0.03	10.56
0	Rep3	-0.03	13.52			0	Rep3	-0.03	11.02
10	Rep1	0.31	13.12			10	Rep1	0.38	9.53
10	Rep2	0.42	16.65			10	Rep2	0.47	11.78
10	Rep3	0.4	15.72			10	Rep3	0.46	12.4
50	Rep1	0.57	16.86			50	Rep1	0.49	8.91
50	Rep2	0.5	14.7			50	Rep2	0.62	11.27
50	Rep3	0.39	12.05			50	Rep3	0.51	9.6
100	Rep1	0.58	14.82			100	Rep1	0.65	9.64
100	Rep2	0.61	14.92			100	Rep2	0.71	10.49
100	Rep3	0.58	14			100	Rep3	0.71	10.96
200	Rep1	0.66	12.44			200	Rep1	0.89	10.22
200	Rep2	0.63	11.48			200	Rep2	1	10.7
200	Rep3	0.59	11.07			200	Rep3	1	10.82
500	Rep1	1.21	15.26			500	Rep1	1.24	10.01
500	Rep2	0.96	12.69			500	Rep2	1.16	8.84
500	Rep3	1.05	12.83			500	Rep3	1.38	11.2
1000	Rep1	1.38	14.41			1000	Rep1	1.57	10.62
1000	Rep2	1.25	12.95			1000	Rep2	1.66	10.88
1000	Rep3	1.44	14.6			1000	Rep3	1.47	9.42
1500	Rep1	1.06	9.76			1500	Rep1	1.98	11.86
1500	Rep2	1.33	12.4			1500	Rep2	1.82	10.44
1500	Rep3	1.42	13.19			1500	Rep3	1.54	8.12
1000	Ctrl1	20.82	-0.01			1000	Ctrl1	21.52	-0.01
1000	Ctrl2	20.38	-0.01			1000	Ctrl2	21.09	-0.01
1000	Ctrl3	19.82	-0.01			1000	Ctrl3	20.75	-0.01
pH 7.3 - oxidized magnetite						pH 7.3 - reduced magnetite
Initial concentraion of Cd (µMol)	Replicates	Measured Cd from MPAES (ppm)	Measured Fe from MPAES (ppm)			Initial concentraion of Cd (µMol)	Replicates	Measured Cd from MPAES (ppm)	Measured Fe from MPAES (ppm)
0	Rep1	-0.02	14.57			0	Rep1	-0.02	13.94
0	Rep2	-0.02	14.65			0	Rep2	0	14.11
0	Rep3	-0.02	14.33			0	Rep3	-0.02	12.76
10	Rep1	0.68	13.01			10	Rep1	0.73	12.07
10	Rep2	0.73	13.97			10	Rep2	0.72	11.89
10	Rep3	0.82	15.44			10	Rep3	0.68	10.95
50	Rep1	0.99	13.93			50	Rep1	0.92	9.81
50	Rep2	0.86	12.43			50	Rep2	1.02	10.93
50	Rep3	1.08	15.36			50	Rep3	1.18	13.02
100	Rep1	0.91	11.36			100	Rep1	1.19	10.86
100	Rep2	1.11	13.48			100	Rep2	1.17	10.95
100	Rep3	1.01	13.02			100	Rep3	1.11	10.1
200	Rep1	1.47	14.39			200	Rep1	1.31	8.04
200	Rep2	1.52	14.72			200	Rep2	1.73	10.6
200	Rep3	1.56	15.22			200	Rep3	1.51	9.55
500	Rep1	1.65	12.81			500	Rep1	1.78	8.21
500	Rep2	1.65	12.67			500	Rep2	2.03	9.25
500	Rep3	2.01	15.55			500	Rep3	2.08	9.46
1000	Rep1	1.44	9.84			1000	Rep1	2.28	8.97
1000	Rep2	1.42	9.65			1000	Rep2	2.26	8.75
1000	Rep3	1.74	11.95			1000	Rep3	2.63	9.95
1500	Rep1	2.28	14.48			1500	Rep1	2.56	8.97
1500	Rep2	1.87	11.85			1500	Rep2	3.12	11.2
1500	Rep3	2.32	14.64			1500	Rep3	2.17	7.53
1000	Ctrl1	20.57	-0.01			1000	Ctrl1	20.66	-0.01
1000	Ctrl2	19.76	-0.01			1000	Ctrl2	20.04	-0.01
1000	Ctrl3	19.69	-0.01			1000	Ctrl3	19.89	-0.01

## Sheet: Copper native mag isotherms
pH 5.0 Copper, isotherm, native magnetite						pH 5.5 Copper, isotherm, native magnetite
Initial concentraion of Cd (µMol)	Replicates	Measured Cu from MPAES (ppm)	Measured Fe from MPAES (ppm)			Initial concentraion of Cd (µMol)	Replicates	Measured Cu from MPAES (ppm)	Measured Fe from MPAES (ppm)
0	Rep1	0.45	266.4			0	Rep1	-0.153599	228.9
0	Rep2	0.25	276.15			0	Rep2	-0.267775	236.5
0	Rep3	0.15	270.6			0	Rep3	-0.310629	237.15
312.5	Rep1	2.45	298.25			100	Rep1	1.84479	338.6
312.5	Rep2	2.7	300.55			100	Rep2	1.64631	343.45
312.5	Rep3	2.7	309.15			100	Rep3	1.87028	329.75
625	Rep1	2.85	272.35			250	Rep1	2.58847	345.25
625	Rep2	2.95	281.55			250	Rep2	2.51023	329.35
625	Rep3	3.1	286.55			250	Rep3	2.7156	354.75
1000	Rep1	3.35	276.45			500	Rep1	3.296	361.45
1000	Rep2	3.6	295			500	Rep2	3.05345	349.75
1000	Rep3	3.6	305.3			500	Rep3	3.27971	351.25
1500	Rep1	4	293.6			750	Rep1	3.39985	322.9
1500	Rep2	3.9	298.8			750	Rep2	3.50888	324
1500	Rep3	3.9	301			750	Rep3	3.17162	335.15
2000	Rep1	4.6	318.2			1000	Rep1	4.02251	324.1
2000	Rep2	4.9	295.7			1000	Rep2	4.20751	334.45
2000	Rep3	4.6	295			1000	Rep3	2.75054	262.15
2500	Rep1	5	306.2			1500	Rep1	3.53212	275.75
2500	Rep2	5.4	309.4			1500	Rep2	3.52142	277.15
2500	Rep3	5.1	303.4			1500	Rep3	3.35379	273.5
3750	Rep1	5.7	315.3			1000	Ctrl1	-0.467221	0.4
3750	Rep2	6.1	315.8			1000	Ctrl2	-0.432211	0.4
3750	Rep3	5.9	317.1			1000	Ctrl3	-0.459359	0.35
5000	Rep1	8.9	311.4
5000	Rep2	6.8	306.9
5000	Rep3	6.5	296.3
1000	Ctrl1	70.1	0.3
1000	Ctrl2	73.05	0.3
1000	Ctrl3	75.8	0.35

## Sheet: Copper RedOx mag isotherms
pH 5.5 Copper, isotherm, oxidized magnetite						pH 5.5 Copper, isotherm, reduced magnetite
Initial concentraion of Cd (µMol)	Replicates	Measured Cu from MPAES (ppm)	Measured Fe from MPAES (ppm)			Initial concentraion of Cd (µMol)	Replicates	Measured Cu from MPAES (ppm)	Measured Fe from MPAES (ppm)
0	Rep1	0.02	12.55			0	Rep1	-0.01	11.53
0	Rep2	-0.01	16.28			0	Rep2	-0.02	12.76
0	Rep3	-0.01	19.7			0	Rep3	-0.02	13.48
10	Rep1	0.12	17.39			10	Rep1	0.11	13.22
10	Rep2	0.11	14.02			10	Rep2	0.12	13.69
10	Rep3	0.12	16.34			10	Rep3	0.1	13.78
50	Rep1	0.31	12.8			50	Rep1	0.5	12.6
50	Rep2	0.25	11.5			50	Rep2	0.5	12.46
50	Rep3	0.39	16.63			50	Rep3	0.55	13.26
100	Rep1	0.6	18.87			100	Rep1	0.95	14.55
100	Rep2	0.39	12.15			100	Rep2	0.79	11.81
100	Rep3	0.38	11.92			100	Rep3	0.96	13.94
200	Rep1	0.65	14.07			200	Rep1	0.87	11.55
200	Rep2	0.7	15.26			200	Rep2	1.14	13.28
200	Rep3	0.65	14.44			200	Rep3	1.16	13.53
500	Rep1	0.88	14.62			500	Rep1	1.65	15.6
500	Rep2	0.44	7.49			500	Rep2	1.41	13.31
500	Rep3	0.93	15.56			500	Rep3	1.65	14.65
1000	Rep1	0.86	12.06			1000	Rep1	1.92	15.47
1000	Rep2	1.03	14.61			1000	Rep2	1.98	15.5
1000	Rep3	0.92	13.64			1000	Rep3	1.93	15.02
1500	Rep1	1.2	17			1500	Rep1	1.98	15.18
1500	Rep2	0.94	12.77			1500	Rep2	2.12	15.48
1500	Rep3	1.29	17.38			1500	Rep3	1.99	14.54
1000	Ctrl1	18.81	-0.01			1000	Ctrl1	18.73	-0.01
1000	Ctrl2	18.37	-0.01			1000	Ctrl2	17.24	-0.01
1000	Ctrl3	16.42	0.01			1000	Ctrl3	16.72	-0.01

## Sheet: Cadmium kinetics
Cadmium kinetics, native magnetite						Cadmium kinetics, reduced magnetite						Cadmium kinetics, oxidized magnetite pH 5.5
	pH 5.5		pH 7.3				pH 5.5		pH 7.3				pH 5.5		pH 7.3
Time (h)	Mean (µmol Cd/g Fe)	SD (µmol Cd/g Fe)	Mean (µmol Cd/g Fe)	SD (µmol Cd/g Fe)		Time (h)	Mean (µmol Cd/g Fe)	SD (µmol Cd/g Fe)	Mean (µmol Cd/g Fe)	SD (µmol Cd/g Fe)		Time (h)	Mean (µmol Cd/g Fe)	SD (µmol Cd/g Fe)	Mean (µmol Cd/g Fe)	SD (µmol Cd/g Fe)
0	114.882	2.28504	275.164	5.43666		0	161.148	2.01678	270.861	2.73141		0	97.3386	6.55533	184.14	2.19754
0.03125	127.082	2.94863	288.551	2.96226		1	202.686	1.34567	306.684	4.62355		1	103.578	1.61517	196.915	1.47007
0.0625	136.426	1.33606	291.56	1.21927		2	221.066	3.27016	325.493	6.62897		2	112.943	2.32215	201.169	2.74795
0.09375	140.28	3.252	292.344	1.78473		3	237.543	3.97933	343.197	10.9462		3	112.613	5.25487	206.744	0.35958
0.125	152.966	2.06496	310.956	0.6032		4	244.719	2.82851	345.784	8.61723		4	114.453	4.68094	208.036	0.82727
0.15625	168.979	3.56506	316.14	11.6599		5	249.79	2.80998	339.787	2.67854		5	120.245	1.34958	210.626	4.00362
0.1875	159.658	2.25432	306.08	1.7225		6	252.892	18.0307	353.742	5.82522		6	119.719	7.73658	213.964	1.16942
0.21875	158.349	0.75914	303.865	3.58641		18	290.393	2.23388	399.967	2.54787		18	139.533	0.67604	221.268	3.32551
0.25	159.571	3.20449	302.812	5.59131		30	306.736	4.12747	414.164	12.2153		30	151.842	2.9228	220.309	6.14754
0.28125	185.106	21.0286	323.552	4.11898		43	305.183	4.03259	437.977	13.6799		43	153.669	0.77124	230.875	0.75957
0.3125	178.773	4.83958	325.568	1.76182		55	324.684	2.16268	456.877	29.3381		55	175.2	1.55936	243.423	5.06189
0.34375	176.286	2.56535	313.201	3.2372		67	333.843	4.8459	478.147	14.273		67	179.243	2.38777	242.412	8.26934
0.51042	184.498	1.26433	315.414	3.87393
1.02778	204.292	2.50402	320.621	3.66573
2.20833	232.744	3.9941	332.922	0.54313
2.875	237.895	3.24153	328.592	2.00383
3.875	245.501	6.93172	335.345	4.28592

## Sheet: Copper kinetics
Copper kinetics, native magnetite						Copper kinetics, reduced magnetite pH 5.5				Copper kinetics, oxidized magnetite pH 5.5
	pH 5.0		pH 5.5
Time (h)	Mean (µmol Cu/g Fe)	SD (µmol Cu/g Fe)	Mean (µmol Cu/g Fe)	SD (µmol Cu/g Fe)		Time(h)	Mean (µmol Cu/g Fe)	SD (µmol Cu/g Fe)		Time(h)	Mean (µmol Cu/g Fe)	SD (µmol Cu/g Fe)
0.0833333	87.2738	2.85755	82.394	4.2378		0	228.769	4.66826		0	188.723	6.35659
0.5	103.854	5.59119	87.493	2.36708		0.75	259.352	2.29766		0.75	198.367	3.91649
1	104.819	4.59695	96.6825	3.57618		1.75	280.176	5.97493		1.75	203.046	2.65137
1.5	116.199	8.87115	105.209	4.14651		2.75	283.48	2.91361		2.75	204.088	2.73001
2	123.816	8.60701	101.601	1.35514		3.75	319.527	1.66127		3.75	226.202	1.02795
2.5	130.907	4.98248	119.896	6.80818		4.75	329.447	5.49529		4.75	230.077	3.90292
3	135.706	8.53386	126.114	6.42217		5.75	336.326	3.86475		5.75	231.316	3.21817
3.5	133.852	3.95171	125.049	5.51685		6.75	337.714	8.19638		6.75	238.192	13.3149
4	135.853	5.57064	134.819	11.6658		14.75	384.529	20.3537		14.75	268.423	8.44668
4.5	139.723	4.68518	123.824	2.33695		26.75	429.571	4.04617		26.75	286.795	22.9715
5	138.44	7.60104	133.695	0.527996		37.75	444.529	15.6751		37.75	320.549	13.1499
5.5	142.997	6.54809	138.192	4.59764
6	156.984	8.43569	150.12	4.15151
12	174.416	5.04537	175.589	4.21715
24	199.009	9.66536	222.237	9.60147

## Sheet: µXRD
Sample:	MagRed		Sample:	MagOx		Sample:	CuKin1, pH 5.0		Sample:	CuKin2, pH 5.5		Sample:	Cu iso 1, pH 5.0		Sample:	Cu iso 2, pH 5.5		Sample:	Cd kin1, pH 5.5		Sample:	Cd kin 2, pH 7.3		Sample:	Cd iso 1, pH 5.0		Sample:	Cd iso 2, pH 5.5		Sample:	Cd iso 3, pH 6.5		Sample:	Cd iso 4, pH 7.3
2theta	intensity		2theta	intensity		2theta	intensity		2theta	intensity		2theta	intensity		2theta	intensity		2theta	intensity		2theta	intensity		2theta	intensity		2theta	intensity		2theta	intensity		2theta	intensity
5.8	0		5.8	0		5.8	0		5.8	0		5.8	0		5.8	0.516906		5.8	0		5.8	0		5.8	0		5.8	0.483079		5.8	0		5.8	0
5.85	0		5.85	0		5.85	0		5.85	0		5.85	0		5.85	0		5.85	0		5.85	0		5.85	0		5.85	0		5.85	0		5.85	0
5.9	0		5.9	0		5.9	0		5.9	0		5.9	0		5.9	0.419717		5.9	0		5.9	0.818884		5.9	0		5.9	0.392249		5.9	0		5.9	0
5.95	0		5.95	0		5.95	0		5.95	0		5.95	0		5.95	0.345866		5.95	0		5.95	0.43864		5.95	0		5.95	0.361871		5.95	0		5.95	0
6	0		6	0		6	0		6	0		6	0		6	0.0385293		6	0		6	0.271417		6	0		6	0		6	0		6	0
6.05	0		6.05	0		6.05	0		6.05	0		6.05	0		6.05	0.338866		6.05	0		6.05	0.0989864		6.05	0		6.05	0.188355		6.05	0		6.05	0
6.1	0		6.1	0		6.1	0		6.1	0		6.1	0.636731		6.1	0		6.1	0		6.1	0		6.1	0		6.1	0.420497		6.1	0		6.1	0
6.15	0		6.15	0		6.15	0		6.15	0		6.15	0.22088		6.15	0		6.15	0		6.15	0.952533		6.15	0		6.15	0.284145		6.15	0		6.15	0
6.2	0		6.2	0		6.2	0.299704		6.2	0		6.2	0.513842		6.2	0.386719		6.2	0		6.2	0.560164		6.2	0		6.2	0.812792		6.2	0		6.2	0
6.25	0		6.25	0		6.25	0		6.25	0		6.25	0.262588		6.25	0.739514		6.25	0		6.25	0.857149		6.25	0		6.25	0.614425		6.25	0		6.25	0
6.3	0		6.3	0		6.3	0.284028		6.3	0		6.3	0.480744		6.3	0.674083		6.3	0.252922		6.3	1.30397		6.3	0		6.3	0.654208		6.3	0		6.3	0
6.35	0		6.35	0		6.35	0.29627		6.35	0		6.35	0.800952		6.35	0.37586		6.35	0.793436		6.35	0.186743		6.35	0		6.35	0.702054		6.35	0		6.35	0
6.4	0		6.4	0		6.4	0.727294		6.4	0		6.4	0.188835		6.4	0.468062		6.4	0.719992		6.4	0.722461		6.4	0		6.4	0.0433838		6.4	0		6.4	0
6.45	0		6.45	0		6.45	0.235488		6.45	0		6.45	0.522126		6.45	0.740708		6.45	0.374065		6.45	0.249157		6.45	0		6.45	0.995029		6.45	0		6.45	0
6.5	0		6.5	0		6.5	1.07916		6.5	0.576107		6.5	0.758211		6.5	0.856959		6.5	0.951032		6.5	0.61582		6.5	0		6.5	0.392349		6.5	0		6.5	0
6.55	0		6.55	0		6.55	0.397189		6.55	1.48114		6.55	0.740086		6.55	0.681527		6.55	0.356616		6.55	0.104312		6.55	0		6.55	0.796965		6.55	0		6.55	0
6.6	0.718543		6.6	0		6.6	0.641993		6.6	0.219693		6.6	0.786607		6.6	0.270342		6.6	0.27306		6.6	0.158889		6.6	0		6.6	0.563852		6.6	0		6.6	0
6.65	0.511361		6.65	0		6.65	0.559825		6.65	0.464821		6.65	0.57187		6.65	0.178923		6.65	0.620422		6.65	0.516293		6.65	0		6.65	0.212976		6.65	0		6.65	0
6.7	0.884595		6.7	0.25284		6.7	0.874214		6.7	0.496094		6.7	0.536285		6.7	0.442428		6.7	0.830264		6.7	0.635025		6.7	0		6.7	0.535846		6.7	0		6.7	0
6.75	0.574284		6.75	1.13515		6.75	1.0656		6.75	1.26456		6.75	0.20379		6.75	0.223934		6.75	0.0816709		6.75	0.568605		6.75	0		6.75	0.799653		6.75	0		6.75	0
6.8	0.374496		6.8	0.602039		6.8	1.63087		6.8	0.845966		6.8	0.176164		6.8	0.669395		6.8	0.515333		6.8	0.462938		6.8	0		6.8	0.878814		6.8	0		6.8	0
6.85	0.368592		6.85	0.999281		6.85	0.398988		6.85	0.469294		6.85	0.345318		6.85	0.89835		6.85	0.892062		6.85	0.598678		6.85	0		6.85	0.43824		6.85	0		6.85	0
6.9	0.660866		6.9	0.343765		6.9	0.428187		6.9	1.43056		6.9	0.603316		6.9	0.323148		6.9	0.894738		6.9	0.388638		6.9	0		6.9	0.661862		6.9	0		6.9	0
6.95	0.406139		6.95	0.140955		6.95	0.579581		6.95	1.12932		6.95	0.657922		6.95	0.139335		6.95	0.819077		6.95	0.727056		6.95	0		6.95	0.473211		6.95	0		6.95	0
7	0.537649		7	0.587845		7	1.15693		7	0.0193796		7	0.769667		7	0.461769		7	0.798399		7	0.35628		7	0		7	0.518243		7	0.504902		7	0
7.05	0.301133		7.05	1.72724		7.05	1.15549		7.05	0.550891		7.05	0.450493		7.05	0.459543		7.05	0.859215		7.05	0.955715		7.05	0		7.05	0.319715		7.05	0.56491		7.05	0
7.1	0.429048		7.1	1.57105		7.1	0.528763		7.1	0.558146		7.1	0.814127		7.1	0.469213		7.1	0.815104		7.1	0.196029		7.1	0		7.1	0.882364		7.1	0.349965		7.1	0.652262
7.15	0.999771		7.15	1.60537		7.15	0.518748		7.15	0.182332		7.15	1.28745		7.15	1.05801		7.15	1.39478		7.15	0.405686		7.15	0		7.15	0.567335		7.15	0.47431		7.15	0.9428
7.2	0.742434		7.2	0.831613		7.2	0.508391		7.2	0.894184		7.2	1.08761		7.2	0.651971		7.2	1.50212		7.2	0.733477		7.2	0		7.2	0.695777		7.2	0.803107		7.2	0.639208
7.25	1.3203		7.25	1.0616		7.25	0.967806		7.25	1.1354		7.25	0.825377		7.25	0.634121		7.25	1.46406		7.25	0.216816		7.25	0		7.25	0.629668		7.25	0.750606		7.25	0.608858
7.3	0.81993		7.3	1.06164		7.3	1.20186		7.3	0.603664		7.3	0.285728		7.3	0.789241		7.3	1.08119		7.3	0.700058		7.3	0		7.3	0.514968		7.3	0.691678		7.3	0.391453
7.35	1.15047		7.35	0.868322		7.35	0.945809		7.35	0.913618		7.35	0.986738		7.35	1.28062		7.35	0.590344		7.35	0.926194		7.35	0		7.35	0.633133		7.35	0.609549		7.35	0.666482
7.4	1.4686		7.4	1.31175		7.4	0.76386		7.4	0.226953		7.4	0.462586		7.4	1.04898		7.4	1.14968		7.4	0.736839		7.4	0		7.4	1.63899		7.4	1.00836		7.4	0.37152
7.45	0.524922		7.45	0.543029		7.45	1.2692		7.45	0.992946		7.45	1.30433		7.45	2.0359		7.45	1.03564		7.45	0.913515		7.45	0		7.45	0.273185		7.45	0.547275		7.45	0.471473
7.5	1.19506		7.5	1.80686		7.5	0.77755		7.5	1.53881		7.5	0.712407		7.5	1.28135		7.5	0.71215		7.5	1.79082		7.5	0.711578		7.5	0.335261		7.5	1.06951		7.5	0.54158
7.55	0.667113		7.55	1.08326		7.55	1.10454		7.55	1.03639		7.55	0.695853		7.55	1.99154		7.55	1.12992		7.55	1.60387		7.55	0.568008		7.55	1.09821		7.55	0.985768		7.55	0.805117
7.6	1.48333		7.6	1.14627		7.6	0.923232		7.6	0.312947		7.6	0.942564		7.6	0.22658		7.6	1.06138		7.6	1.33345		7.6	0.66087		7.6	0.944314		7.6	0.720847		7.6	0.487753
7.65	0.949081		7.65	1.36145		7.65	0.847095		7.65	1.15807		7.65	0.78657		7.65	0.557885		7.65	0.778619		7.65	1.47128		7.65	0.855679		7.65	0.602665		7.65	1.22789		7.65	1.1949
7.7	0.866744		7.7	1.39934		7.7	1.38818		7.7	1.3031		7.7	0.520637		7.7	1.22223		7.7	1.32028		7.7	0.815851		7.7	1.18354		7.7	1.47321		7.7	0.692912		7.7	1.4019
7.75	0.608669		7.75	1.27277		7.75	0.904351		7.75	0.834047		7.75	0.864877		7.75	1.45774		7.75	0.940476		7.75	1.02551		7.75	1.2424		7.75	1.2326		7.75	0.98228		7.75	1.17316
7.8	1.12346		7.8	1.31733		7.8	1.00553		7.8	1.08912		7.8	1.70737		7.8	1.21069		7.8	1.64572		7.8	1.30811		7.8	0.468979		7.8	0.70331		7.8	0.70776		7.8	1.3506
7.85	1.17698		7.85	1.16332		7.85	1.13596		7.85	0.474552		7.85	1.11547		7.85	0.786358		7.85	1.89836		7.85	1.15683		7.85	1.08845		7.85	1.78592		7.85	0.944829		7.85	2.05015
7.9	1.29721		7.9	1.54808		7.9	0.7411		7.9	1.08054		7.9	0.718058		7.9	0.882769		7.9	0.976255		7.9	1.6273		7.9	0.593191		7.9	0.940409		7.9	1.65287		7.9	1.59367
7.95	1.33326		7.95	1.52283		7.95	1.59675		7.95	0.83989		7.95	1.26452		7.95	1.18748		7.95	1.30745		7.95	0.962799		7.95	1.03158		7.95	1.03333		7.95	1.46569		7.95	1.29479
8	1.75213		8	1.03292		8	1.98354		8	1.06468		8	1.25417		8	0.743952		8	1.41037		8	1.17177		8	1.10724		8	0.874575		8	0.918952		8	1.73516
8.05	1.04123		8.05	1.15704		8.05	1.11562		8.05	1.34722		8.05	1.01617		8.05	1.22318		8.05	2.43934		8.05	1.3394		8.05	1.42295		8.05	0.97606		8.05	0.992862		8.05	1.9384
8.1	1.17433		8.1	1.90502		8.1	1.44813		8.1	1.17502		8.1	1.14472		8.1	1.29986		8.1	1.9134		8.1	1.59151		8.1	1.41165		8.1	0.931084		8.1	0.550651		8.1	1.14823
8.15	1.43956		8.15	1.09426		8.15	1.51492		8.15	1.16462		8.15	1.82571		8.15	1.54948		8.15	1.63325		8.15	1.30918		8.15	0.903916		8.15	1.40187		8.15	1.28763		8.15	1.61981
8.2	2.15293		8.2	0.904326		8.2	1.03995		8.2	1.18319		8.2	0.54077		8.2	1.31245		8.2	1.65433		8.2	2.3925		8.2	1.91234		8.2	1.68662		8.2	1.09934		8.2	2.09492
8.25	1.61565		8.25	1.48674		8.25	1.86385		8.25	1.42882		8.25	1.3542		8.25	1.60199		8.25	2.80786		8.25	1.66133		8.25	0.991288		8.25	1.14791		8.25	2.22729		8.25	1.74561
8.3	2.51518		8.3	1.86082		8.3	1.92986		8.3	1.52076		8.3	1.64377		8.3	1.86886		8.3	2.57823		8.3	1.17131		8.3	1.60316		8.3	1.28923		8.3	1.87074		8.3	1.6118
8.35	1.18748		8.35	1.86211		8.35	1.75332		8.35	1.19204		8.35	1.59868		8.35	1.53204		8.35	2.57307		8.35	1.09013		8.35	2.15366		8.35	1.6706		8.35	1.29154		8.35	2.11233
8.4	1.99664		8.4	1.22202		8.4	1.4579		8.4	1.71886		8.4	1.11794		8.4	1.25347		8.4	1.4123		8.4	1.38142		8.4	1.50677		8.4	1.43998		8.4	1.8111		8.4	2.30522
8.45	2.14077		8.45	2.64559		8.45	1.80404		8.45	1.82864		8.45	1.65184		8.45	1.61705		8.45	2.34058		8.45	1.84633		8.45	2.7341		8.45	1.70351		8.45	2.02772		8.45	2.03811
8.5	1.18388		8.5	2.62898		8.5	1.69714		8.5	1.32691		8.5	1.26727		8.5	1.3897		8.5	1.96337		8.5	1.38927		8.5	1.79019		8.5	1.65307		8.5	1.27265		8.5	1.30726
8.55	1.4078		8.55	1.81979		8.55	1.43639		8.55	0.93255		8.55	1.58789		8.55	1.92311		8.55	2.7149		8.55	1.29053		8.55	1.8613		8.55	1.15822		8.55	2.27691		8.55	1.27974
8.6	1.70441		8.6	1.67615		8.6	1.57179		8.6	1.97774		8.6	1.6281		8.6	2.34125		8.6	3.09752		8.6	2.22213		8.6	2.28056		8.6	1.20402		8.6	1.55311		8.6	1.60592
8.65	3.72542		8.65	1.66388		8.65	1.95811		8.65	1.76158		8.65	1.77916		8.65	1.87864		8.65	2.55676		8.65	2.16722		8.65	1.45138		8.65	2.05842		8.65	1.8586		8.65	1.34739
8.7	1.81127		8.7	2.47013		8.7	1.71086		8.7	2.38338		8.7	1.63522		8.7	2.51013		8.7	2.03637		8.7	1.5115		8.7	2.4009		8.7	1.2931		8.7	2.31365		8.7	1.58143
8.75	2.47245		8.75	2.17847		8.75	2.57748		8.75	2.47372		8.75	1.62035		8.75	2.09103		8.75	1.21732		8.75	2.41707		8.75	2.08615		8.75	1.93929		8.75	2.58933		8.75	2.40762
8.8	1.92233		8.8	2.03314		8.8	1.60505		8.8	2.25368		8.8	0.992318		8.8	2.43916		8.8	2.38526		8.8	2.07445		8.8	1.89463		8.8	1.76644		8.8	2.09327		8.8	2.24845
8.85	2.43549		8.85	2.54936		8.85	2.77788		8.85	3.34395		8.85	1.61349		8.85	1.49891		8.85	2.39903		8.85	2.24193		8.85	1.76104		8.85	2.05193		8.85	1.70547		8.85	3.53888
8.9	2.18315		8.9	2.62841		8.9	2.07765		8.9	1.89812		8.9	1.49417		8.9	1.24384		8.9	2.66795		8.9	2.87813		8.9	2.09148		8.9	1.48284		8.9	2.10278		8.9	2.54423
8.95	2.4599		8.95	1.99327		8.95	2.07755		8.95	3.04477		8.95	1.3074		8.95	2.01579		8.95	3.04363		8.95	3.67409		8.95	2.60187		8.95	1.83619		8.95	2.09326		8.95	3.58727
9	1.6083		9	2.8312		9	1.60765		9	2.24313		9	2.39009		9	2.62459		9	2.69831		9	2.43529		9	2.32409		9	1.81308		9	2.23792		9	2.34974
9.05	2.81935		9.05	2.94893		9.05	1.86876		9.05	4.07472		9.05	2.93842		9.05	2.07591		9.05	2.08558		9.05	3.10695		9.05	2.89656		9.05	2.17049		9.05	1.75755		9.05	4.277
9.1	2.95353		9.1	2.26487		9.1	2.36889		9.1	3.77726		9.1	2.7999		9.1	2.86996		9.1	2.43791		9.1	2.20694		9.1	2.61554		9.1	2.08645		9.1	1.63886		9.1	2.65186
9.15	1.7091		9.15	3.54478		9.15	2.43509		9.15	3.40998		9.15	2.84634		9.15	3.0228		9.15	2.91554		9.15	2.0684		9.15	3.03328		9.15	2.72681		9.15	2.02024		9.15	3.24517
9.2	2.04995		9.2	3.34231		9.2	2.86663		9.2	3.08848		9.2	1.9687		9.2	3.78182		9.2	3.36919		9.2	1.72112		9.2	3.50182		9.2	1.90493		9.2	3.02886		9.2	3.99214
9.25	2.46169		9.25	3.99954		9.25	2.43766		9.25	2.86457		9.25	2.82712		9.25	2.30457		9.25	2.84403		9.25	2.21388		9.25	2.12088		9.25	1.55434		9.25	2.98355		9.25	3.82246
9.3	2.54558		9.3	3.20319		9.3	2.91937		9.3	3.51094		9.3	3.21752		9.3	4.00753		9.3	1.5581		9.3	2.71711		9.3	2.93879		9.3	2.34788		9.3	3.07084		9.3	2.39765
9.35	2.4404		9.35	3.70807		9.35	2.328		9.35	4.08062		9.35	3.093		9.35	2.60917		9.35	3.30663		9.35	2.96608		9.35	2.49578		9.35	2.04238		9.35	2.62351		9.35	3.0733
9.4	2.58856		9.4	2.08192		9.4	3.10738		9.4	3.72799		9.4	2.41226		9.4	1.66665		9.4	3.28844		9.4	2.55848		9.4	2.44306		9.4	2.60987		9.4	1.9758		9.4	3.31574
9.45	2.48402		9.45	3.49196		9.45	2.49152		9.45	4.1408		9.45	3.24989		9.45	2.29805		9.45	2.71208		9.45	3.243		9.45	3.3186		9.45	2.65042		9.45	3.54332		9.45	2.31929
9.5	3.08559		9.5	2.88662		9.5	3.06367		9.5	3.44928		9.5	2.93846		9.5	2.90253		9.5	3.56715		9.5	4.07124		9.5	3.22565		9.5	2.117		9.5	1.99807		9.5	3.19868
9.55	3.31324		9.55	3.33996		9.55	3.24869		9.55	3.45819		9.55	2.10518		9.55	2.95225		9.55	3.55835		9.55	3.23536		9.55	2.58876		9.55	2.98622		9.55	2.97572		9.55	4.03748
9.6	2.77277		9.6	3.0168		9.6	1.9138		9.6	3.83369		9.6	2.48155		9.6	2.76533		9.6	3.96837		9.6	2.35783		9.6	2.52391		9.6	3.5398		9.6	2.53545		9.6	2.95862
9.65	2.46821		9.65	2.79887		9.65	2.71278		9.65	3.13128		9.65	2.68651		9.65	3.4674		9.65	4.91793		9.65	3.86087		9.65	3.0002		9.65	3.03762		9.65	3.12864		9.65	2.80845
9.7	2.74096		9.7	3.87794		9.7	3.84478		9.7	3.08277		9.7	2.62311		9.7	2.54757		9.7	3.3732		9.7	3.85663		9.7	3.12563		9.7	2.86906		9.7	2.73599		9.7	3.64697
9.75	3.36581		9.75	3.89411		9.75	4.34432		9.75	3.35754		9.75	2.78825		9.75	3.43811		9.75	3.62696		9.75	3.02052		9.75	2.89774		9.75	1.8431		9.75	2.63577		9.75	3.75254
9.8	2.57081		9.8	3.73183		9.8	3.88416		9.8	4.96117		9.8	4.02436		9.8	3.0459		9.8	3.08313		9.8	2.28505		9.8	2.23296		9.8	3.48961		9.8	2.58232		9.8	3.50162
9.85	3.44469		9.85	3.07556		9.85	3.72754		9.85	5.05794		9.85	2.91688		9.85	3.62452		9.85	3.75772		9.85	3.01068		9.85	3.38577		9.85	2.47244		9.85	2.86859		9.85	3.43691
9.9	2.37999		9.9	3.53154		9.9	4.26616		9.9	4.04957		9.9	3.53692		9.9	2.93137		9.9	4.58617		9.9	2.88976		9.9	3.30504		9.9	2.40048		9.9	2.89547		9.9	3.19775
9.95	2.63853		9.95	3.31595		9.95	3.26501		9.95	4.70748		9.95	2.32465		9.95	3.39596		9.95	4.98454		9.95	3.37156		9.95	3.03017		9.95	3.76409		9.95	3.45604		9.95	3.56865
10	3.27997		10	3.63672		10	2.64374		10	3.31897		10	3.06137		10	3.35231		10	4.02862		10	3.31874		10	3.25648		10	3.64884		10	3.42623		10	3.9327
10.05	3.25975		10.05	3.35314		10.05	3.64542		10.05	3.00718		10.05	2.45439		10.05	2.66736		10.05	3.09481		10.05	3.17442		10.05	3.17768		10.05	3.03974		10.05	3.32624		10.05	3.59229
10.1	3.20514		10.1	3.84258		10.1	3.23557		10.1	4.21542		10.1	3.14098		10.1	2.89286		10.1	3.85555		10.1	2.66675		10.1	3.62643		10.1	2.35903		10.1	4.26628		10.1	4.09847
10.15	4.0865		10.15	4.38061		10.15	3.58835		10.15	4.22059		10.15	3.53103		10.15	4.43674		10.15	2.78083		10.15	3.88187		10.15	3.48975		10.15	3.31397		10.15	2.55958		10.15	3.70304
10.2	4.02884		10.2	4.06418		10.2	2.931		10.2	3.6037		10.2	3.33992		10.2	3.03301		10.2	3.59418		10.2	2.97969		10.2	2.33336		10.2	3.04614		10.2	3.04086		10.2	4.99915
10.25	3.65916		10.25	4.58143		10.25	4.08116		10.25	4.41027		10.25	3.46248		10.25	3.17827		10.25	3.38739		10.25	3.83877		10.25	3.03635		10.25	3.68434		10.25	2.62091		10.25	3.91803
10.3	3.7974		10.3	4.17598		10.3	3.82223		10.3	4.22951		10.3	3.40498		10.3	3.38392		10.3	5.24505		10.3	3.97214		10.3	3.353		10.3	2.74791		10.3	3.64675		10.3	3.93723
10.35	4.46893		10.35	3.83736		10.35	4.50794		10.35	4.52322		10.35	2.58534		10.35	4.24299		10.35	3.44369		10.35	3.07888		10.35	3.10876		10.35	2.45248		10.35	3.01408		10.35	5.02627
10.4	4.17467		10.4	4.76187		10.4	3.35885		10.4	3.82883		10.4	4.27513		10.4	4.04984		10.4	4.5416		10.4	4.67946		10.4	4.06793		10.4	4.31854		10.4	3.75003		10.4	3.92903
10.45	3.56003		10.45	4.84349		10.45	3.27327		10.45	5.29726		10.45	3.9876		10.45	2.89087		10.45	3.96312		10.45	4.03409		10.45	4.01509		10.45	3.62746		10.45	3.57798		10.45	4.52494
10.5	3.82562		10.5	4.07566		10.5	3.45284		10.5	4.46038		10.5	3.23717		10.5	3.43595		10.5	3.77672		10.5	4.3461		10.5	3.29251		10.5	3.59132		10.5	3.17449		10.5	4.0108
10.55	4.03895		10.55	4.68084		10.55	4.23698		10.55	4.33756		10.55	3.82908		10.55	3.15241		10.55	4.12873		10.55	4.22749		10.55	3.65632		10.55	2.9078		10.55	2.93554		10.55	4.30465
10.6	2.86108		10.6	4.23448		10.6	4.41929		10.6	5.64319		10.6	4.34246		10.6	4.06664		10.6	3.69701		10.6	4.12699		10.6	3.99414		10.6	3.0987		10.6	3.30635		10.6	3.13271
10.65	4.62098		10.65	4.10924		10.65	4.38505		10.65	5.25234		10.65	3.46062		10.65	4.49349		10.65	4.68962		10.65	4.41515		10.65	3.86884		10.65	4.54586		10.65	4.12484		10.65	3.9026
10.7	3.34704		10.7	4.70742		10.7	3.69777		10.7	4.17503		10.7	3.99844		10.7	3.65256		10.7	3.88084		10.7	3.32395		10.7	3.34172		10.7	3.03697		10.7	3.97241		10.7	5.00736
10.75	3.33606		10.75	4.47194		10.75	4.19346		10.75	4.21601		10.75	3.98664		10.75	4.5817		10.75	5.49655		10.75	3.69812		10.75	3.36779		10.75	3.49549		10.75	3.33943		10.75	3.92666
10.8	3.99521		10.8	4.57122		10.8	4.90751		10.8	4.24454		10.8	4.25466		10.8	3.3823		10.8	4.45881		10.8	5.7086		10.8	4.5388		10.8	3.61895		10.8	3.7918		10.8	4.60262
10.85	3.46235		10.85	5.13297		10.85	4.09203		10.85	5.18581		10.85	3.05694		10.85	3.31744		10.85	5.0659		10.85	4.76034		10.85	4.23918		10.85	3.3491		10.85	3.29271		10.85	5.0307
10.9	4.70856		10.9	4.83151		10.9	4.1757		10.9	5.05917		10.9	3.69124		10.9	4.36487		10.9	5.01783		10.9	4.47775		10.9	3.36017		10.9	3.19569		10.9	3.78647		10.9	4.74786
10.95	5.54523		10.95	3.91994		10.95	4.03597		10.95	5.09445		10.95	3.79305		10.95	4.91555		10.95	4.06542		10.95	5.04028		10.95	4.1737		10.95	4.144		10.95	3.12348		10.95	4.1036
11	4.5334		11	3.80978		11	4.22454		11	4.95824		11	4.05645		11	4.24396		11	4.49468		11	3.92498		11	3.70139		11	3.27965		11	4.04095		11	4.36095
11.05	3.78703		11.05	4.7101		11.05	4.87365		11.05	5.45434		11.05	4.07618		11.05	4.01544		11.05	4.48589		11.05	4.91322		11.05	5.24354		11.05	3.63031		11.05	4.17636		11.05	5.19345
11.1	4.59174		11.1	5.74323		11.1	3.9532		11.1	5.24058		11.1	3.19021		11.1	4.36226		11.1	5.05885		11.1	4.95992		11.1	3.60677		11.1	2.64862		11.1	4.07858		11.1	5.0521
11.15	2.98233		11.15	3.18901		11.15	5.11596		11.15	5.03213		11.15	3.15915		11.15	4.01524		11.15	5.9017		11.15	3.86139		11.15	3.92827		11.15	3.42226		11.15	3.11121		11.15	4.52253
11.2	3.90852		11.2	4.79423		11.2	4.4444		11.2	5.37669		11.2	3.90923		11.2	4.05209		11.2	6.06389		11.2	5.18222		11.2	4.21729		11.2	3.47571		11.2	4.45971		11.2	4.75263
11.25	5.41699		11.25	4.24376		11.25	4.1928		11.25	5.16348		11.25	3.69206		11.25	3.85127		11.25	5.52902		11.25	3.85218		11.25	3.4495		11.25	3.57152		11.25	4.88616		11.25	4.61045
11.3	3.47697		11.3	3.83161		11.3	3.56072		11.3	5.27444		11.3	4.7572		11.3	4.22049		11.3	5.45267		11.3	5.1902		11.3	3.66381		11.3	3.95065		11.3	5.31699		11.3	4.88264
11.35	3.92277		11.35	5.18445		11.35	3.54751		11.35	4.73419		11.35	2.77531		11.35	4.00971		11.35	4.79234		11.35	5.21708		11.35	5.22495		11.35	4.34337		11.35	4.81171		11.35	4.70514
11.4	4.53337		11.4	4.91909		11.4	4.09509		11.4	5.36526		11.4	3.70305		11.4	3.48292		11.4	5.19056		11.4	4.29874		11.4	4.71743		11.4	3.84337		11.4	4.03734		11.4	5.031
11.45	4.4185		11.45	5.15719		11.45	3.95873		11.45	6.77836		11.45	4.42061		11.45	5.03115		11.45	4.8422		11.45	4.65831		11.45	4.6668		11.45	3.28422		11.45	4.97302		11.45	4.75394
11.5	4.30958		11.5	4.68968		11.5	5.04415		11.5	5.57434		11.5	3.74822		11.5	3.14554		11.5	5.15658		11.5	4.83742		11.5	4.7242		11.5	3.55809		11.5	4.43562		11.5	5.01175
11.55	3.75542		11.55	3.74229		11.55	4.11001		11.55	4.44606		11.55	3.70409		11.55	4.79565		11.55	5.11269		11.55	3.84605		11.55	4.07376		11.55	3.91674		11.55	4.65969		11.55	3.71898
11.6	3.54076		11.6	5.09789		11.6	4.63153		11.6	5.81824		11.6	3.93841		11.6	4.32799		11.6	4.94613		11.6	5.14703		11.6	4.0934		11.6	4.08273		11.6	4.58986		11.6	3.91368
11.65	3.27774		11.65	5.45798		11.65	5.30274		11.65	6.08368		11.65	4.26676		11.65	4.2357		11.65	3.61818		11.65	5.31112		11.65	3.67578		11.65	5.46915		11.65	3.57414		11.65	5.6296
11.7	3.75197		11.7	5.21653		11.7	4.16123		11.7	5.59735		11.7	4.06823		11.7	5.45844		11.7	4.83224		11.7	5.21603		11.7	4.39218		11.7	3.79864		11.7	3.37332		11.7	5.79337
11.75	3.72057		11.75	4.36535		11.75	5.1387		11.75	4.78207		11.75	3.43429		11.75	4.81187		11.75	5.15916		11.75	4.14063		11.75	3.86866		11.75	4.58338		11.75	3.83654		11.75	4.20721
11.8	3.59473		11.8	4.81004		11.8	3.99977		11.8	5.5651		11.8	3.80043		11.8	3.25486		11.8	5.35948		11.8	3.90642		11.8	5.59489		11.8	4.38791		11.8	4.47315		11.8	5.54525
11.85	3.91106		11.85	5.97208		11.85	3.64917		11.85	5.00559		11.85	3.5292		11.85	4.11671		11.85	5.04408		11.85	4.16453		11.85	5.27952		11.85	4.22584		11.85	4.41393		11.85	5.19874
11.9	4.87864		11.9	4.99482		11.9	5.2887		11.9	5.49791		11.9	3.05044		11.9	3.88214		11.9	4.15354		11.9	5.81866		11.9	5.15622		11.9	3.60609		11.9	4.5074		11.9	5.25591
11.95	3.60348		11.95	4.78444		11.95	4.61444		11.95	4.7867		11.95	4.80804		11.95	4.32772		11.95	4.80779		11.95	4.86949		11.95	4.01289		11.95	4.55255		11.95	3.31521		11.95	3.60092
12	4.41179		12	5.9446		12	3.69583		12	6.58381		12	4.63223		12	4.02023		12	5.13403		12	5.34373		12	4.65581		12	3.9456		12	5.03939		12	4.69543
12.05	3.45634		12.05	4.71461		12.05	4.52931		12.05	5.45675		12.05	4.15559		12.05	3.72147		12.05	5.81499		12.05	4.22988		12.05	4.82309		12.05	4.409		12.05	4.88955		12.05	5.15494
12.1	4.19647		12.1	4.56341		12.1	4.24133		12.1	6.94781		12.1	5.22385		12.1	3.79226		12.1	4.90283		12.1	5.35911		12.1	5.64123		12.1	4.48593		12.1	4.22732		12.1	4.49751
12.15	3.91432		12.15	4.15212		12.15	5.11864		12.15	6.16628		12.15	3.61923		12.15	5.47494		12.15	4.95209		12.15	4.96554		12.15	5.94129		12.15	4.24834		12.15	4.49478		12.15	5.87324
12.2	3.55039		12.2	5.51355		12.2	4.12393		12.2	5.88681		12.2	3.97623		12.2	3.60823		12.2	4.56379		12.2	4.85021		12.2	4.15252		12.2	4.0803		12.2	3.50221		12.2	4.81795
12.25	4.27858		12.25	5.08354		12.25	4.32085		12.25	5.00915		12.25	4.38486		12.25	4.9289		12.25	5.37819		12.25	4.48636		12.25	4.50228		12.25	3.78186		12.25	5.11263		12.25	5.42981
12.3	3.64139		12.3	5.69251		12.3	4.075		12.3	4.43696		12.3	4.8911		12.3	4.35049		12.3	5.77118		12.3	4.97851		12.3	4.46856		12.3	3.82851		12.3	5.21546		12.3	5.4237
12.35	4.04225		12.35	4.97077		12.35	4.40332		12.35	4.58958		12.35	4.32026		12.35	5.36538		12.35	4.88246		12.35	3.25584		12.35	4.86346		12.35	4.69305		12.35	4.63207		12.35	5.20032
12.4	4.53996		12.4	4.79557		12.4	5.5146		12.4	6.52389		12.4	4.67278		12.4	3.70112		12.4	6.56414		12.4	4.89777		12.4	4.35656		12.4	4.31279		12.4	4.00013		12.4	4.77532
12.45	4.14349		12.45	3.91719		12.45	4.69069		12.45	4.76467		12.45	3.47747		12.45	5.03733		12.45	6.30821		12.45	4.38263		12.45	4.70681		12.45	3.71402		12.45	2.96726		12.45	5.50342
12.5	4.79385		12.5	5.61612		12.5	5.0633		12.5	5.26844		12.5	4.01701		12.5	5.15706		12.5	5.99695		12.5	5.17891		12.5	5.84009		12.5	4.67056		12.5	5.20554		12.5	5.45629
12.55	3.51904		12.55	5.50964		12.55	4.7348		12.55	5.5332		12.55	4.78607		12.55	4.60355		12.55	5.91653		12.55	6.04247		12.55	4.97274		12.55	4.77949		12.55	5.30985		12.55	5.30807
12.6	3.92835		12.6	4.72739		12.6	5.89949		12.6	6.6052		12.6	3.7828		12.6	5.1429		12.6	5.10639		12.6	4.79644		12.6	5.11491		12.6	3.62441		12.6	4.09471		12.6	5.80698
12.65	4.21283		12.65	6.58721		12.65	5.18891		12.65	5.99259		12.65	3.57792		12.65	3.94853		12.65	5.25457		12.65	3.77568		12.65	3.71632		12.65	4.80905		12.65	3.05953		12.65	6.15992
12.7	4.40153		12.7	4.97562		12.7	4.78021		12.7	6.57593		12.7	4.58354		12.7	4.60511		12.7	4.8084		12.7	5.42527		12.7	4.24047		12.7	3.68099		12.7	3.83587		12.7	4.27825
12.75	4.37213		12.75	4.76698		12.75	4.23011		12.75	5.92051		12.75	3.78022		12.75	3.69362		12.75	5.02701		12.75	5.6756		12.75	4.52946		12.75	4.95861		12.75	5.12877		12.75	5.59017
12.8	4.95895		12.8	5.41343		12.8	5.14873		12.8	6.41197		12.8	4.98762		12.8	5.15047		12.8	6.26628		12.8	4.50728		12.8	4.56374		12.8	3.67245		12.8	4.66997		12.8	6.40109
12.85	4.72467		12.85	5.5715		12.85	5.38942		12.85	4.45178		12.85	3.12556		12.85	4.73429		12.85	5.56953		12.85	4.264		12.85	4.09951		12.85	4.41188		12.85	3.58473		12.85	6.44148
12.9	4.17916		12.9	4.85399		12.9	4.25365		12.9	5.26356		12.9	4.71757		12.9	6.17421		12.9	5.09061		12.9	4.66901		12.9	4.47726		12.9	4.07623		12.9	5.27048		12.9	5.4283
12.95	4.61903		12.95	6.99048		12.95	4.70965		12.95	4.92687		12.95	4.83224		12.95	4.52881		12.95	5.11315		12.95	5.01099		12.95	4.37861		12.95	4.06134		12.95	4.31862		12.95	4.69861
13	5.17222		13	5.49533		13	5.51385		13	6.18386		13	3.96292		13	4.76983		13	5.73107		13	4.98588		13	3.98328		13	4.1348		13	4.63505		13	5.75195
13.05	5.0803		13.05	5.39848		13.05	5.60384		13.05	5.39563		13.05	4.69596		13.05	4.6043		13.05	5.30299		13.05	5.65403		13.05	5.13533		13.05	3.72502		13.05	4.4541		13.05	6.76642
13.1	4.65287		13.1	4.91849		13.1	3.71501		13.1	6.62671		13.1	4.53661		13.1	4.50843		13.1	6.27881		13.1	4.67378		13.1	3.97835		13.1	4.36549		13.1	4.14023		13.1	5.82358
13.15	4.63154		13.15	5.96031		13.15	4.86888		13.15	5.76251		13.15	4.12001		13.15	5.04617		13.15	5.51461		13.15	5.69074		13.15	4.06801		13.15	4.00782		13.15	3.58974		13.15	5.49865
13.2	4.40016		13.2	5.23404		13.2	5.59589		13.2	6.67935		13.2	3.45945		13.2	5.11141		13.2	5.85751		13.2	5.0718		13.2	4.40884		13.2	4.45702		13.2	6.20309		13.2	5.09715
13.25	4.25942		13.25	5.04387		13.25	5.683		13.25	5.96406		13.25	3.96597		13.25	4.19106		13.25	6.28382		13.25	4.72859		13.25	5.83775		13.25	3.71274		13.25	5.30705		13.25	5.7784
13.3	4.52557		13.3	5.81761		13.3	5.06428		13.3	5.57287		13.3	4.85758		13.3	4.77527		13.3	5.45377		13.3	4.81881		13.3	5.5724		13.3	4.98748		13.3	4.54673		13.3	5.69011
13.35	3.58681		13.35	3.78631		13.35	4.8278		13.35	5.10562		13.35	3.89979		13.35	5.30753		13.35	5.05503		13.35	4.63139		13.35	5.21767		13.35	4.49434		13.35	4.7682		13.35	4.80198
13.4	4.49838		13.4	4.92594		13.4	4.664		13.4	6.04071		13.4	4.43457		13.4	4.54013		13.4	6.02895		13.4	4.64216		13.4	4.84938		13.4	4.51978		13.4	6.28145		13.4	5.2502
13.45	4.34394		13.45	7.5821		13.45	4.41678		13.45	4.71041		13.45	4.54803		13.45	4.32529		13.45	4.85923		13.45	5.41462		13.45	4.75338		13.45	5.10487		13.45	4.31139		13.45	4.82611
13.5	4.67028		13.5	5.93846		13.5	4.93681		13.5	7.27219		13.5	5.25483		13.5	3.18669		13.5	6.32705		13.5	5.81778		13.5	5.08116		13.5	4.67038		13.5	3.96064		13.5	5.39572
13.55	4.38544		13.55	5.93002		13.55	4.42345		13.55	4.99289		13.55	5.09279		13.55	3.82911		13.55	5.89979		13.55	4.77904		13.55	5.7808		13.55	6.11828		13.55	4.66817		13.55	4.19796
13.6	4.89266		13.6	5.5071		13.6	5.66039		13.6	5.78237		13.6	4.25618		13.6	3.78505		13.6	4.86503		13.6	5.3207		13.6	4.86197		13.6	4.83449		13.6	4.74814		13.6	5.59768
13.65	4.66956		13.65	5.24587		13.65	6.77913		13.65	6.27057		13.65	4.21066		13.65	4.73589		13.65	5.06797		13.65	6.03587		13.65	5.65152		13.65	4.56747		13.65	3.86128		13.65	5.63717
13.7	4.27058		13.7	5.92734		13.7	5.23148		13.7	6.10039		13.7	4.63958		13.7	4.49947		13.7	4.82231		13.7	4.53629		13.7	5.75503		13.7	4.15826		13.7	4.18678		13.7	5.73767
13.75	5.10949		13.75	5.4746		13.75	5.50447		13.75	5.71395		13.75	4.84137		13.75	4.71413		13.75	5.68753		13.75	5.13238		13.75	6.49431		13.75	4.56801		13.75	4.97948		13.75	5.50282
13.8	4.1966		13.8	5.5798		13.8	5.57672		13.8	5.24104		13.8	3.94266		13.8	3.95143		13.8	5.22391		13.8	5.6356		13.8	5.28501		13.8	4.26228		13.8	4.69279		13.8	4.46375
13.85	4.60853		13.85	5.9838		13.85	5.44822		13.85	5.75061		13.85	4.76294		13.85	5.51491		13.85	4.88069		13.85	5.21293		13.85	4.47808		13.85	5.27349		13.85	4.65292		13.85	5.77922
13.9	3.68289		13.9	5.52879		13.9	5.08197		13.9	5.83559		13.9	4.50784		13.9	5.05295		13.9	6.34364		13.9	4.69172		13.9	4.81915		13.9	4.39289		13.9	4.94629		13.9	6.0159
13.95	4.60249		13.95	6.30172		13.95	5.91139		13.95	6.10859		13.95	4.05999		13.95	4.95672		13.95	4.62767		13.95	4.71501		13.95	5.62218		13.95	4.91955		13.95	4.44868		13.95	5.63914
14	5.19772		14	4.48537		14	5.58898		14	5.28282		14	4.54979		14	4.62725		14	6.4401		14	4.99007		14	4.90245		14	3.48864		14	4.32791		14	4.75564
14.05	4.69285		14.05	4.71089		14.05	5.8519		14.05	5.21804		14.05	4.27088		14.05	4.25867		14.05	6.99451		14.05	5.55613		14.05	5.28625		14.05	4.91483		14.05	4.02723		14.05	4.58233
14.1	5.16862		14.1	4.69799		14.1	4.30005		14.1	5.77265		14.1	4.42283		14.1	5.38157		14.1	5.19783		14.1	4.81354		14.1	5.17138		14.1	4.54698		14.1	4.52441		14.1	6.4276
14.15	4.15454		14.15	4.30223		14.15	4.90927		14.15	6.0902		14.15	4.85877		14.15	3.76668		14.15	5.91928		14.15	4.02944		14.15	5.33919		14.15	4.12812		14.15	4.73227		14.15	6.06751
14.2	4.30525		14.2	5.44262		14.2	5.47084		14.2	6.21162		14.2	4.99897		14.2	4.11526		14.2	6.65223		14.2	4.93838		14.2	5.27159		14.2	4.70103		14.2	4.77945		14.2	5.07365
14.25	4.21661		14.25	5.81286		14.25	5.41722		14.25	5.64106		14.25	4.62994		14.25	5.20446		14.25	6.62917		14.25	5.07111		14.25	5.47175		14.25	4.11901		14.25	4.56935		14.25	6.54748
14.3	4.45802		14.3	5.97252		14.3	4.94865		14.3	6.27463		14.3	4.05292		14.3	4.81034		14.3	5.74999		14.3	6.39066		14.3	5.34771		14.3	4.1173		14.3	4.12566		14.3	5.01423
14.35	5.2254		14.35	5.49624		14.35	5.52959		14.35	5.2939		14.35	4.55803		14.35	4.97842		14.35	6.86715		14.35	5.08661		14.35	5.69508		14.35	4.40403		14.35	4.9003		14.35	6.07864
14.4	5.04065		14.4	6.39416		14.4	4.45763		14.4	7.18121		14.4	4.95337		14.4	4.42348		14.4	5.91669		14.4	4.78497		14.4	5.08155		14.4	5.00542		14.4	4.69489		14.4	5.38374
14.45	3.72937		14.45	5.63098		14.45	4.34553		14.45	5.2115		14.45	3.78542		14.45	4.70555		14.45	5.47555		14.45	5.69268		14.45	5.26138		14.45	5.36677		14.45	5.35699		14.45	4.83219
14.5	5.37009		14.5	6.09779		14.5	5.25817		14.5	5.88849		14.5	4.80368		14.5	4.63659		14.5	5.63049		14.5	5.46084		14.5	5.17729		14.5	4.72792		14.5	4.17009		14.5	5.4978
14.55	4.16779		14.55	5.75944		14.55	6.01303		14.55	5.52104		14.55	5.08376		14.55	4.1973		14.55	5.6034		14.55	4.82598		14.55	4.77598		14.55	5.29728		14.55	5.04676		14.55	6.06154
14.6	4.556		14.6	5.09464		14.6	4.65317		14.6	6.22645		14.6	4.83907		14.6	5.06252		14.6	5.61011		14.6	5.49464		14.6	5.96758		14.6	3.91687		14.6	3.93804		14.6	5.77065
14.65	4.77132		14.65	5.97179		14.65	5.54835		14.65	5.60775		14.65	4.64067		14.65	4.83779		14.65	5.56213		14.65	6.29759		14.65	5.13128		14.65	4.29513		14.65	4.21957		14.65	5.68356
14.7	4.05563		14.7	5.81574		14.7	5.91445		14.7	5.85725		14.7	4.70014		14.7	4.69723		14.7	6.39424		14.7	4.603		14.7	4.55157		14.7	4.18043		14.7	4.29427		14.7	5.05621
14.75	5.4232		14.75	6.31584		14.75	5.2386		14.75	5.24499		14.75	4.31792		14.75	4.57277		14.75	7.26818		14.75	4.58846		14.75	5.28859		14.75	5.00864		14.75	5.09043		14.75	5.04871
14.8	5.03966		14.8	5.05175		14.8	6.12352		14.8	5.43016		14.8	4.76515		14.8	4.79361		14.8	6.60018		14.8	4.7537		14.8	4.36303		14.8	3.44696		14.8	4.51182		14.8	5.26572
14.85	4.13532		14.85	5.66756		14.85	5.87501		14.85	6.07086		14.85	5.42673		14.85	4.71464		14.85	4.63708		14.85	5.76446		14.85	5.35868		14.85	5.01474		14.85	5.36394		14.85	6.43952
14.9	6.14627		14.9	5.67945		14.9	4.57798		14.9	5.72974		14.9	3.73228		14.9	5.45632		14.9	5.12339		14.9	4.80355		14.9	5.69873		14.9	4.6243		14.9	4.79394		14.9	5.91902
14.95	5.1215		14.95	5.58044		14.95	5.7322		14.95	6.52004		14.95	4.35394		14.95	4.66306		14.95	6.13384		14.95	4.95238		14.95	4.19675		14.95	4.64189		14.95	5.73818		14.95	4.5208
15	5.72459		15	5.51528		15	6.49069		15	5.8261		15	4.18576		15	4.88317		15	7.40265		15	4.76112		15	5.29986		15	4.01866		15	4.36409		15	5.62936
15.05	5.48318		15.05	5.95646		15.05	6.13935		15.05	6.65631		15.05	5.60298		15.05	5.15957		15.05	6.56916		15.05	5.27424		15.05	5.90341		15.05	4.76187		15.05	4.6554		15.05	5.00575
15.1	5.28615		15.1	4.97948		15.1	5.41035		15.1	5.50118		15.1	4.54274		15.1	4.5396		15.1	4.99336		15.1	5.95298		15.1	5.68608		15.1	4.13905		15.1	5.0419		15.1	6.88956
15.15	6.5331		15.15	5.68407		15.15	6.32106		15.15	5.71608		15.15	4.63602		15.15	5.15085		15.15	5.6835		15.15	5.23102		15.15	5.306		15.15	3.82341		15.15	5.61794		15.15	5.90944
15.2	7.43796		15.2	5.61881		15.2	6.39931		15.2	6.53296		15.2	4.19128		15.2	4.5883		15.2	6.09453		15.2	5.15751		15.2	5.10403		15.2	4.48179		15.2	4.78653		15.2	5.86393
15.25	7.29374		15.25	6.41847		15.25	5.94881		15.25	6.46469		15.25	4.91206		15.25	3.63061		15.25	5.69559		15.25	5.27814		15.25	4.16753		15.25	4.5986		15.25	3.7937		15.25	5.86265
15.3	6.19516		15.3	6.67883		15.3	6.20312		15.3	4.92914		15.3	5.12842		15.3	4.8531		15.3	5.1757		15.3	4.47396		15.3	5.27082		15.3	4.76565		15.3	4.798		15.3	5.83992
15.35	7.81702		15.35	6.38798		15.35	5.8065		15.35	5.71018		15.35	4.6149		15.35	5.1566		15.35	6.67309		15.35	6.09871		15.35	5.25589		15.35	4.24023		15.35	4.16983		15.35	5.38029
15.4	7.67572		15.4	6.00503		15.4	5.82996		15.4	5.90247		15.4	5.64647		15.4	5.29612		15.4	5.80345		15.4	6.20467		15.4	4.932		15.4	5.03536		15.4	4.79373		15.4	6.57923
15.45	6.38737		15.45	6.45759		15.45	5.47184		15.45	5.70912		15.45	4.86509		15.45	5.16154		15.45	5.55305		15.45	5.09399		15.45	4.97038		15.45	4.35762		15.45	5.30307		15.45	6.71736
15.5	5.54714		15.5	5.54073		15.5	5.30268		15.5	7.08787		15.5	4.78078		15.5	5.52692		15.5	5.62248		15.5	4.70542		15.5	6.16108		15.5	4.16976		15.5	4.2389		15.5	4.70501
15.55	5.31438		15.55	4.35805		15.55	5.74268		15.55	6.60216		15.55	5.38681		15.55	5.28945		15.55	6.00525		15.55	4.24167		15.55	5.43247		15.55	4.89803		15.55	4.97751		15.55	5.75624
15.6	5.4171		15.6	4.97233		15.6	6.2896		15.6	6.41465		15.6	5.28649		15.6	5.63585		15.6	6.78463		15.6	4.68198		15.6	5.02789		15.6	4.12623		15.6	4.53493		15.6	6.09641
15.65	5.50352		15.65	6.14282		15.65	5.01811		15.65	4.71913		15.65	6.10677		15.65	5.28453		15.65	5.79741		15.65	5.99286		15.65	4.30116		15.65	4.77107		15.65	4.39674		15.65	6.01526
15.7	5.03266		15.7	4.93569		15.7	5.50246		15.7	5.95984		15.7	4.62662		15.7	4.7145		15.7	7.12788		15.7	4.58145		15.7	4.97297		15.7	4.31168		15.7	5.65116		15.7	5.42363
15.75	5.10811		15.75	5.94618		15.75	5.18332		15.75	4.72126		15.75	4.25196		15.75	5.5619		15.75	5.05001		15.75	5.08826		15.75	4.96913		15.75	4.48477		15.75	5.42743		15.75	5.66671
15.8	4.98073		15.8	5.38317		15.8	4.9565		15.8	6.20957		15.8	4.64352		15.8	5.13413		15.8	6.30432		15.8	4.96727		15.8	4.96044		15.8	4.30054		15.8	5.58797		15.8	6.06194
15.85	4.60787		15.85	5.83284		15.85	6.18811		15.85	4.4408		15.85	4.88571		15.85	4.77417		15.85	7.0675		15.85	5.1935		15.85	4.9187		15.85	4.2968		15.85	4.34225		15.85	4.87432
15.9	5.26885		15.9	6.36272		15.9	5.71165		15.9	5.86123		15.9	4.13141		15.9	6.31083		15.9	4.84956		15.9	5.00526		15.9	4.28323		15.9	3.70937		15.9	4.70803		15.9	4.14285
15.95	5.0214		15.95	5.77162		15.95	5.24597		15.95	6.67791		15.95	4.13965		15.95	4.56847		15.95	6.05888		15.95	5.80933		15.95	4.91324		15.95	4.26863		15.95	4.78587		15.95	4.92006
16	5.25159		16	6.22395		16	5.09048		16	5.85806		16	4.41493		16	4.10852		16	5.76441		16	4.42264		16	4.40343		16	3.72246		16	4.50598		16	6.20237
16.05	4.86573		16.05	5.47752		16.05	5.55126		16.05	5.22111		16.05	4.51562		16.05	5.2389		16.05	5.99432		16.05	5.06925		16.05	5.30819		16.05	4.47378		16.05	4.46175		16.05	6.00267
16.1	4.3748		16.1	5.86868		16.1	5.08178		16.1	5.79588		16.1	5.17497		16.1	5.68617		16.1	5.25856		16.1	5.34454		16.1	4.82754		16.1	4.87343		16.1	4.20796		16.1	5.52793
16.15	4.48482		16.15	5.48332		16.15	5.09071		16.15	5.81949		16.15	4.39246		16.15	4.19273		16.15	6.37247		16.15	5.50629		16.15	4.81782		16.15	4.73479		16.15	4.91901		16.15	6.24562
16.2	4.91209		16.2	4.73124		16.2	5.53876		16.2	4.89786		16.2	4.55337		16.2	3.50098		16.2	6.82128		16.2	5.23914		16.2	4.94175		16.2	4.58675		16.2	3.96226		16.2	5.75618
16.25	4.63682		16.25	6.39677		16.25	5.25624		16.25	6.47666		16.25	4.49005		16.25	4.61769		16.25	7.08649		16.25	4.96306		16.25	4.86259		16.25	5.33374		16.25	4.74848		16.25	5.34061
16.3	5.2586		16.3	6.85732		16.3	5.99908		16.3	5.97332		16.3	4.39435		16.3	4.90581		16.3	4.9716		16.3	6.07905		16.3	4.94503		16.3	4.05563		16.3	4.46739		16.3	5.89643
16.35	4.6464		16.35	5.72404		16.35	5.0971		16.35	6.38975		16.35	3.77395		16.35	5.75232		16.35	6.18287		16.35	6.46268		16.35	4.90963		16.35	5.5417		16.35	5.67594		16.35	6.11167
16.4	5.1095		16.4	5.38902		16.4	5.25465		16.4	6.44326		16.4	3.92121		16.4	5.10216		16.4	5.11704		16.4	4.5202		16.4	5.37141		16.4	3.67835		16.4	4.96124		16.4	5.90503
16.45	5.03763		16.45	5.2771		16.45	5.35848		16.45	6.04896		16.45	4.46314		16.45	4.74785		16.45	5.5205		16.45	4.20875		16.45	5.34279		16.45	4.77339		16.45	3.35868		16.45	6.24384
16.5	4.60969		16.5	4.6957		16.5	5.04541		16.5	5.28273		16.5	5.32952		16.5	4.34247		16.5	6.76229		16.5	4.63719		16.5	4.88126		16.5	4.44533		16.5	5.0973		16.5	5.0397
16.55	4.28527		16.55	6.03007		16.55	5.15293		16.55	5.89776		16.55	5.03865		16.55	5.03724		16.55	5.02216		16.55	4.93352		16.55	5.78928		16.55	4.40153		16.55	5.08407		16.55	5.43224
16.6	5.10494		16.6	5.36112		16.6	6.25443		16.6	6.20361		16.6	5.19172		16.6	4.73833		16.6	3.88496		16.6	4.94762		16.6	4.49883		16.6	5.336		16.6	4.83251		16.6	6.21458
16.65	3.65777		16.65	5.23212		16.65	5.10695		16.65	6.29175		16.65	5.13217		16.65	4.61618		16.65	6.27637		16.65	5.50377		16.65	5.08675		16.65	4.25028		16.65	4.9663		16.65	5.04045
16.7	5.43816		16.7	6.60671		16.7	5.5776		16.7	5.6158		16.7	4.79549		16.7	5.03632		16.7	5.76019		16.7	5.15092		16.7	5.22348		16.7	4.60485		16.7	5.11312		16.7	6.24393
16.75	4.77087		16.75	5.76838		16.75	4.43146		16.75	6.6625		16.75	3.91464		16.75	5.46541		16.75	5.05618		16.75	5.44709		16.75	5.06218		16.75	5.0171		16.75	4.60553		16.75	5.45565
16.8	5.33887		16.8	5.84328		16.8	5.85085		16.8	5.98788		16.8	4.16008		16.8	4.91102		16.8	5.67619		16.8	4.19441		16.8	5.08558		16.8	3.7664		16.8	4.61379		16.8	4.81002
16.85	5.14974		16.85	5.39816		16.85	6.28156		16.85	6.75165		16.85	3.77235		16.85	4.85908		16.85	6.88997		16.85	5.67002		16.85	5.06156		16.85	4.65678		16.85	4.64104		16.85	4.72202
16.9	4.96958		16.9	5.69111		16.9	5.3834		16.9	5.39728		16.9	4.79038		16.9	5.19853		16.9	7.10445		16.9	5.25381		16.9	4.81473		16.9	4.16278		16.9	5.8097		16.9	5.81449
16.95	4.59645		16.95	5.848		16.95	6.02554		16.95	5.61025		16.95	4.43924		16.95	5.3267		16.95	5.32702		16.95	5.20965		16.95	4.92898		16.95	4.65893		16.95	4.76871		16.95	5.30983
17	5.52767		17	6.80876		17	5.03996		17	5.76734		17	5.02567		17	5.16319		17	4.9437		17	4.75762		17	5.24148		17	5.28396		17	4.67639		17	5.02716
17.05	5.53546		17.05	7.02757		17.05	5.55639		17.05	5.52485		17.05	4.37507		17.05	4.44796		17.05	6.10335		17.05	6.02729		17.05	5.0587		17.05	4.55061		17.05	4.68584		17.05	5.28715
17.1	4.87436		17.1	7.00797		17.1	5.54896		17.1	5.19181		17.1	3.8629		17.1	5.5167		17.1	6.28401		17.1	5.97116		17.1	4.59416		17.1	5.03252		17.1	5.86644		17.1	4.69728
17.15	5.385		17.15	5.14477		17.15	4.97516		17.15	6.81027		17.15	4.06975		17.15	6.17115		17.15	5.63818		17.15	5.19106		17.15	4.81074		17.15	4.91526		17.15	5.34619		17.15	6.05712
17.2	4.22922		17.2	5.49729		17.2	4.81103		17.2	5.07337		17.2	4.2366		17.2	5.08851		17.2	6.97178		17.2	4.71903		17.2	5.38187		17.2	3.49575		17.2	5.72296		17.2	6.54367
17.25	4.83066		17.25	5.12673		17.25	5.1709		17.25	6.5706		17.25	4.72477		17.25	5.8059		17.25	5.62026		17.25	5.59854		17.25	6.33707		17.25	4.71258		17.25	4.98779		17.25	6.02155
17.3	4.83692		17.3	6.90772		17.3	5.886		17.3	6.26052		17.3	4.31742		17.3	5.77732		17.3	6.74467		17.3	5.07886		17.3	5.12208		17.3	4.05014		17.3	4.77683		17.3	5.25326
17.35	5.3389		17.35	6.74878		17.35	5.68082		17.35	6.61427		17.35	5.13974		17.35	4.55128		17.35	5.92971		17.35	4.85391		17.35	5.29532		17.35	5.06015		17.35	4.60006		17.35	5.33973
17.4	5.51442		17.4	6.18151		17.4	5.92851		17.4	6.44775		17.4	4.9434		17.4	4.2668		17.4	5.83559		17.4	4.50961		17.4	5.16048		17.4	4.40482		17.4	5.02196		17.4	5.66028
17.45	5.25671		17.45	5.91177		17.45	6.31083		17.45	5.30209		17.45	5.30673		17.45	5.74903		17.45	6.05417		17.45	5.29706		17.45	4.96625		17.45	4.74224		17.45	5.80546		17.45	5.27353
17.5	5.09031		17.5	6.1977		17.5	5.73051		17.5	6.03962		17.5	4.44138		17.5	5.24387		17.5	4.67747		17.5	5.59819		17.5	5.31284		17.5	4.28414		17.5	4.99237		17.5	5.639
17.55	4.71009		17.55	5.45643		17.55	6.34386		17.55	7.72245		17.55	4.36731		17.55	4.94112		17.55	6.46366		17.55	5.68203		17.55	4.56609		17.55	5.37859		17.55	3.86075		17.55	6.7033
17.6	4.39523		17.6	6.05502		17.6	4.76305		17.6	5.0972		17.6	4.4213		17.6	4.93721		17.6	5.48869		17.6	5.25113		17.6	4.64287		17.6	4.44512		17.6	4.97899		17.6	6.32977
17.65	4.86541		17.65	5.77531		17.65	5.50445		17.65	6.59456		17.65	4.69338		17.65	4.94474		17.65	5.64843		17.65	5.52965		17.65	5.20463		17.65	4.44553		17.65	4.8442		17.65	6.41836
17.7	4.91128		17.7	6.42396		17.7	4.33565		17.7	5.84476		17.7	4.35484		17.7	5.32344		17.7	6.44918		17.7	5.8608		17.7	5.27654		17.7	4.34088		17.7	5.89642		17.7	4.91896
17.75	4.68214		17.75	6.17221		17.75	5.31033		17.75	6.28749		17.75	4.84179		17.75	5.3681		17.75	5.43876		17.75	5.30686		17.75	5.37629		17.75	4.43233		17.75	4.555		17.75	4.5798
17.8	5.06474		17.8	5.35514		17.8	5.7413		17.8	6.19223		17.8	4.47879		17.8	4.65529		17.8	5.94073		17.8	5.2612		17.8	5.15866		17.8	4.27496		17.8	5.05222		17.8	4.97334
17.85	4.65136		17.85	5.71402		17.85	4.24623		17.85	6.24292		17.85	4.19383		17.85	4.91072		17.85	7.33927		17.85	5.91075		17.85	4.43319		17.85	4.93702		17.85	5.20632		17.85	5.43088
17.9	4.61878		17.9	6.0899		17.9	4.71801		17.9	6.60236		17.9	4.24069		17.9	4.62485		17.9	6.14373		17.9	5.09459		17.9	4.4048		17.9	3.46756		17.9	4.54485		17.9	5.01096
17.95	3.92837		17.95	5.39195		17.95	4.48842		17.95	5.49848		17.95	4.00951		17.95	5.43364		17.95	6.16016		17.95	4.60665		17.95	5.56077		17.95	4.5718		17.95	5.48453		17.95	5.20102
18	4.71256		18	5.9177		18	5.06693		18	5.56402		18	3.86535		18	4.2546		18	5.6378		18	4.44839		18	4.92801		18	4.91409		18	5.10428		18	5.85325
18.05	5.69754		18.05	6.06435		18.05	5.35656		18.05	5.42564		18.05	3.79814		18.05	5.1583		18.05	6.71676		18.05	5.17153		18.05	5.11371		18.05	4.60037		18.05	4.31726		18.05	6.25962
18.1	4.98284		18.1	5.96485		18.1	5.55435		18.1	6.91852		18.1	4.49878		18.1	5.06622		18.1	5.4492		18.1	5.22045		18.1	4.71996		18.1	5.34177		18.1	4.75202		18.1	5.57148
18.15	5.85938		18.15	5.64741		18.15	6.16554		18.15	6.85034		18.15	4.78916		18.15	4.48455		18.15	5.47674		18.15	5.6462		18.15	5.0038		18.15	5.76454		18.15	4.08552		18.15	5.58563
18.2	4.53199		18.2	5.36575		18.2	5.25925		18.2	5.5062		18.2	4.43666		18.2	4.7459		18.2	5.94953		18.2	5.19562		18.2	5.47014		18.2	3.97401		18.2	3.929		18.2	6.10825
18.25	4.31346		18.25	5.20018		18.25	5.88529		18.25	5.2862		18.25	5.39802		18.25	5.22583		18.25	5.66335		18.25	5.61293		18.25	4.97449		18.25	4.40377		18.25	4.61316		18.25	5.4419
18.3	4.71417		18.3	5.30933		18.3	5.33285		18.3	5.91914		18.3	3.5701		18.3	5.6291		18.3	6.24823		18.3	6.10613		18.3	4.85723		18.3	3.69929		18.3	4.5237		18.3	5.65091
18.35	5.01877		18.35	6.10776		18.35	5.50792		18.35	5.59047		18.35	4.50995		18.35	4.91408		18.35	5.65155		18.35	5.13893		18.35	5.11517		18.35	5.12698		18.35	5.01911		18.35	5.25875
18.4	5.20036		18.4	6.13524		18.4	5.10715		18.4	5.71659		18.4	4.83666		18.4	3.9257		18.4	6.71323		18.4	5.05321		18.4	5.13127		18.4	4.87264		18.4	4.78013		18.4	6.28303
18.45	5.02379		18.45	5.77752		18.45	5.37449		18.45	5.85126		18.45	4.01818		18.45	3.93762		18.45	6.61359		18.45	4.84395		18.45	4.37636		18.45	4.2473		18.45	4.41062		18.45	5.79157
18.5	5.43283		18.5	5.54547		18.5	5.51101		18.5	6.36618		18.5	4.48445		18.5	4.18867		18.5	5.62377		18.5	4.82136		18.5	4.28002		18.5	4.48638		18.5	4.65399		18.5	5.60884
18.55	4.09554		18.55	6.79345		18.55	6.60498		18.55	5.95956		18.55	4.46756		18.55	4.99492		18.55	5.24291		18.55	5.48994		18.55	5.09012		18.55	5.31341		18.55	4.5517		18.55	4.62842
18.6	5.62982		18.6	5.02731		18.6	4.78877		18.6	6.6047		18.6	3.79806		18.6	4.08626		18.6	5.64552		18.6	6.15822		18.6	5.70445		18.6	4.56104		18.6	4.76971		18.6	6.08672
18.65	4.23949		18.65	5.96511		18.65	6.23873		18.65	6.7121		18.65	5.024		18.65	4.57254		18.65	5.88166		18.65	5.42842		18.65	5.02532		18.65	4.40875		18.65	5.20722		18.65	4.7928
18.7	5.30462		18.7	5.8055		18.7	5.86431		18.7	6.3543		18.7	5.27179		18.7	5.14087		18.7	5.23899		18.7	5.21132		18.7	4.85865		18.7	4.83922		18.7	4.52715		18.7	6.48391
18.75	3.50161		18.75	6.26376		18.75	4.84277		18.75	5.35537		18.75	3.98375		18.75	4.91562		18.75	5.08279		18.75	5.32725		18.75	5.80159		18.75	3.73535		18.75	5.30664		18.75	6.05251
18.8	4.90138		18.8	5.72442		18.8	5.42704		18.8	5.8837		18.8	3.63634		18.8	5.82011		18.8	6.5936		18.8	4.61124		18.8	4.80871		18.8	4.78306		18.8	4.84791		18.8	5.38346
18.85	5.03299		18.85	5.4136		18.85	6.10274		18.85	5.08833		18.85	3.6027		18.85	5.26545		18.85	5.94071		18.85	4.87341		18.85	4.97027		18.85	4.64858		18.85	4.57934		18.85	6.02855
18.9	4.873		18.9	4.87128		18.9	4.96691		18.9	6.44386		18.9	3.82884		18.9	4.80081		18.9	5.7495		18.9	5.29869		18.9	5.61576		18.9	4.57721		18.9	4.71242		18.9	4.2107
18.95	4.05147		18.95	5.42086		18.95	5.92267		18.95	6.30086		18.95	4.27422		18.95	4.98281		18.95	7.10718		18.95	5.97487		18.95	4.80962		18.95	4.765		18.95	4.41032		18.95	5.62019
19	4.71796		19	6.6147		19	5.21364		19	5.49077		19	4.71476		19	4.91572		19	4.76092		19	5.28049		19	5.17112		19	4.91947		19	5.0492		19	5.53831
19.05	4.61675		19.05	5.76315		19.05	6.02738		19.05	5.14076		19.05	4.57387		19.05	4.3519		19.05	5.98572		19.05	4.92959		19.05	4.99093		19.05	4.67949		19.05	4.15781		19.05	6.50026
19.1	4.80334		19.1	5.6191		19.1	5.2773		19.1	5.67146		19.1	5.15557		19.1	4.79352		19.1	5.85208		19.1	4.88448		19.1	5.78371		19.1	4.69711		19.1	4.57679		19.1	6.14396
19.15	4.9815		19.15	5.89996		19.15	6.15341		19.15	5.18722		19.15	4.86308		19.15	4.40907		19.15	6.30254		19.15	5.84297		19.15	5.72365		19.15	4.65125		19.15	5.27083		19.15	6.0843
19.2	4.31788		19.2	5.89626		19.2	5.42978		19.2	6.35099		19.2	4.61269		19.2	5.27943		19.2	4.72941		19.2	5.24823		19.2	5.72526		19.2	4.7108		19.2	4.49347		19.2	5.32652
19.25	4.62582		19.25	5.89041		19.25	5.97674		19.25	5.98602		19.25	5.04909		19.25	5.01739		19.25	5.42546		19.25	4.96779		19.25	5.14516		19.25	4.77778		19.25	4.70287		19.25	5.54905
19.3	5.12847		19.3	5.59982		19.3	4.7701		19.3	6.2634		19.3	5.30451		19.3	5.17411		19.3	5.87295		19.3	4.74088		19.3	4.74199		19.3	5.1887		19.3	4.09944		19.3	6.69194
19.35	5.4809		19.35	5.68463		19.35	6.35482		19.35	6.40836		19.35	4.42522		19.35	4.80152		19.35	5.77323		19.35	5.79637		19.35	5.16866		19.35	4.36829		19.35	4.97733		19.35	5.50587
19.4	4.6728		19.4	6.43512		19.4	5.30791		19.4	5.17202		19.4	4.69827		19.4	5.39371		19.4	6.61925		19.4	4.60134		19.4	5.73838		19.4	4.43265		19.4	4.64809		19.4	7.05079
19.45	5.56468		19.45	5.85085		19.45	5.41736		19.45	5.23622		19.45	5.54979		19.45	4.3437		19.45	5.70939		19.45	4.8699		19.45	4.82292		19.45	4.35225		19.45	4.74534		19.45	5.46857
19.5	5.0626		19.5	5.57871		19.5	5.82398		19.5	6.40878		19.5	4.56981		19.5	5.97563		19.5	6.01605		19.5	5.36034		19.5	5.50003		19.5	4.47412		19.5	5.42318		19.5	5.31038
19.55	4.53108		19.55	6.28832		19.55	5.86144		19.55	7.10245		19.55	4.00817		19.55	4.26597		19.55	5.69438		19.55	5.25424		19.55	4.10364		19.55	4.31937		19.55	4.75203		19.55	6.28462
19.6	5.25323		19.6	5.54986		19.6	4.8631		19.6	5.61496		19.6	4.50738		19.6	5.20791		19.6	6.88514		19.6	5.19183		19.6	5.30967		19.6	4.62527		19.6	4.32686		19.6	5.43682
19.65	4.90128		19.65	5.44316		19.65	5.54033		19.65	6.45429		19.65	4.14811		19.65	4.14773		19.65	5.88026		19.65	5.10687		19.65	5.11093		19.65	4.57071		19.65	4.91652		19.65	4.96254
19.7	4.68728		19.7	5.85935		19.7	5.04415		19.7	5.45863		19.7	4.08529		19.7	4.11632		19.7	5.40028		19.7	5.20158		19.7	4.5296		19.7	4.64561		19.7	3.7521		19.7	5.4959
19.75	5.09452		19.75	5.63148		19.75	5.93479		19.75	5.62145		19.75	4.75253		19.75	4.8228		19.75	6.11682		19.75	4.97718		19.75	5.06255		19.75	4.70814		19.75	4.46172		19.75	5.5422
19.8	4.76886		19.8	5.01338		19.8	5.05548		19.8	5.726		19.8	4.64628		19.8	4.59183		19.8	4.19261		19.8	5.05583		19.8	3.99224		19.8	4.71458		19.8	4.5067		19.8	5.59676
19.85	3.71882		19.85	6.52039		19.85	5.35261		19.85	6.44692		19.85	4.25298		19.85	4.23617		19.85	5.08059		19.85	5.14119		19.85	4.49422		19.85	4.61332		19.85	5.34327		19.85	6.27536
19.9	5.35877		19.9	6.03813		19.9	5.10768		19.9	6.00133		19.9	3.9872		19.9	5.03148		19.9	5.70837		19.9	5.16695		19.9	5.59183		19.9	5.08377		19.9	4.65445		19.9	5.24813
19.95	3.93464		19.95	5.78206		19.95	4.67987		19.95	5.82504		19.95	4.10182		19.95	4.94385		19.95	6.30281		19.95	5.44519		19.95	3.90899		19.95	4.5368		19.95	5.00701		19.95	6.10226
20	4.87417		20	5.94616		20	5.63098		20	6.14053		20	4.60325		20	4.86885		20	5.51162		20	5.37013		20	5.50003		20	4.53005		20	4.57547		20	5.32169
20.05	4.46694		20.05	6.76433		20.05	4.89903		20.05	5.73594		20.05	5.33847		20.05	4.49667		20.05	5.14526		20.05	4.93801		20.05	4.88818		20.05	4.84543		20.05	5.55464		20.05	6.13479
20.1	4.94313		20.1	6.23178		20.1	6.11049		20.1	4.88214		20.1	5.04441		20.1	4.16976		20.1	6.28803		20.1	4.23255		20.1	4.6733		20.1	4.53715		20.1	4.1723		20.1	5.02743
20.15	4.55528		20.15	5.98527		20.15	5.42656		20.15	6.54949		20.15	4.83024		20.15	4.05233		20.15	6.67315		20.15	5.56803		20.15	5.09622		20.15	4.58098		20.15	4.3772		20.15	6.1944
20.2	4.19576		20.2	7.22933		20.2	4.4867		20.2	7.15786		20.2	4.2399		20.2	6.07492		20.2	6.23086		20.2	5.75613		20.2	4.50057		20.2	4.61191		20.2	5.07918		20.2	5.02044
20.25	5.11033		20.25	5.05453		20.25	5.74705		20.25	5.74697		20.25	3.45634		20.25	4.85315		20.25	5.56931		20.25	4.40095		20.25	4.88427		20.25	4.07339		20.25	4.6644		20.25	5.37531
20.3	4.85317		20.3	6.23998		20.3	5.30476		20.3	6.31743		20.3	4.0801		20.3	4.30253		20.3	7.11508		20.3	5.57054		20.3	5.42514		20.3	4.09586		20.3	5.10499		20.3	5.71552
20.35	4.91569		20.35	5.85429		20.35	6.15942		20.35	6.7281		20.35	4.82899		20.35	4.82067		20.35	6.19071		20.35	5.47639		20.35	5.33348		20.35	4.85853		20.35	5.0927		20.35	6.22935
20.4	5.13548		20.4	6.10182		20.4	4.76045		20.4	5.49673		20.4	4.77831		20.4	4.77409		20.4	6.1249		20.4	5.21347		20.4	4.7994		20.4	4.14257		20.4	4.66114		20.4	5.96702
20.45	5.65587		20.45	6.34481		20.45	5.04827		20.45	5.88014		20.45	4.32983		20.45	4.71309		20.45	5.68225		20.45	5.49723		20.45	5.09198		20.45	3.97331		20.45	5.59455		20.45	5.94725
20.5	5.77944		20.5	6.75929		20.5	5.40461		20.5	5.99284		20.5	5.10771		20.5	4.68026		20.5	5.99318		20.5	5.02214		20.5	4.68293		20.5	4.51999		20.5	5.63133		20.5	5.95196
20.55	5.79843		20.55	5.58161		20.55	5.90825		20.55	5.50422		20.55	4.41688		20.55	5.2273		20.55	6.8155		20.55	6.24424		20.55	5.83181		20.55	4.22377		20.55	5.45184		20.55	5.48509
20.6	5.232		20.6	5.45981		20.6	5.87202		20.6	7.91998		20.6	3.78033		20.6	5.55827		20.6	6.15476		20.6	5.99726		20.6	5.62924		20.6	4.49152		20.6	4.57205		20.6	6.05631
20.65	5.07356		20.65	5.69806		20.65	6.21361		20.65	7.23251		20.65	4.32614		20.65	5.38631		20.65	5.29437		20.65	5.72068		20.65	4.72366		20.65	4.99215		20.65	3.8198		20.65	6.09025
20.7	4.74963		20.7	6.06535		20.7	5.59611		20.7	5.3084		20.7	4.90782		20.7	4.35886		20.7	6.94464		20.7	6.29891		20.7	5.42229		20.7	5.32996		20.7	4.28973		20.7	5.95767
20.75	5.88435		20.75	7.32931		20.75	6.2325		20.75	6.1463		20.75	5.33542		20.75	4.724		20.75	6.71113		20.75	6.67995		20.75	5.54082		20.75	4.51541		20.75	5.54885		20.75	7.35105
20.8	6.99474		20.8	6.74656		20.8	5.76079		20.8	7.26233		20.8	5.20086		20.8	5.0554		20.8	6.63398		20.8	6.47784		20.8	5.60864		20.8	4.73203		20.8	5.113		20.8	6.23061
20.85	6.25289		20.85	7.47341		20.85	6.07571		20.85	5.71616		20.85	4.53265		20.85	5.4147		20.85	7.7958		20.85	7.38676		20.85	4.96596		20.85	3.81733		20.85	4.94502		20.85	6.24465
20.9	7.44826		20.9	7.22792		20.9	7.06433		20.9	6.69566		20.9	4.32914		20.9	4.86054		20.9	7.50969		20.9	7.08691		20.9	6.00364		20.9	4.95291		20.9	4.79557		20.9	6.56724
20.95	7.42557		20.95	8.04157		20.95	5.79425		20.95	7.17407		20.95	4.44965		20.95	5.11361		20.95	7.25986		20.95	7.21122		20.95	5.50828		20.95	4.56444		20.95	5.3374		20.95	6.18254
21	6.81713		21	9.38641		21	6.09215		21	6.85151		21	5.66284		21	4.91606		21	8.59569		21	6.85646		21	6.30429		21	4.91393		21	4.59358		21	7.0289
21.05	7.05886		21.05	8.79599		21.05	7.34946		21.05	7.78035		21.05	5.62568		21.05	4.73601		21.05	6.36325		21.05	6.38537		21.05	6.27337		21.05	4.90786		21.05	5.11219		21.05	7.5693
21.1	6.87557		21.1	8.85168		21.1	7.90773		21.1	6.50074		21.1	4.67148		21.1	5.15038		21.1	8.7766		21.1	6.72377		21.1	5.9424		21.1	4.70219		21.1	6.47427		21.1	7.09824
21.15	7.05459		21.15	8.73646		21.15	7.18494		21.15	7.37261		21.15	5.36644		21.15	4.69139		21.15	7.55415		21.15	6.93038		21.15	6.29917		21.15	5.18546		21.15	6.12584		21.15	6.12083
21.2	7.20086		21.2	7.83699		21.2	7.34864		21.2	6.48004		21.2	5.99866		21.2	5.78948		21.2	7.98579		21.2	5.97025		21.2	6.65732		21.2	4.06713		21.2	4.86769		21.2	7.73368
21.25	7.80225		21.25	9.53827		21.25	6.75229		21.25	7.69072		21.25	4.948		21.25	4.7686		21.25	8.76011		21.25	6.39734		21.25	6.89596		21.25	5.10705		21.25	5.93027		21.25	8.0439
21.3	6.60184		21.3	8.82696		21.3	7.01309		21.3	8.25622		21.3	5.31549		21.3	5.529		21.3	8.10241		21.3	7.67539		21.3	6.94002		21.3	4.6149		21.3	4.8807		21.3	6.89769
21.35	7.03395		21.35	9.26283		21.35	7.4511		21.35	6.67546		21.35	5.57527		21.35	5.36134		21.35	7.61601		21.35	5.73381		21.35	6.49093		21.35	4.84602		21.35	5.95577		21.35	7.24187
21.4	6.40823		21.4	9.37217		21.4	7.18028		21.4	7.64515		21.4	4.79357		21.4	5.62018		21.4	8.31957		21.4	7.44699		21.4	6.85604		21.4	4.87682		21.4	4.7279		21.4	7.68604
21.45	6.45668		21.45	9.78453		21.45	7.1857		21.45	8.3934		21.45	3.95553		21.45	6.35954		21.45	8.09023		21.45	7.67938		21.45	6.07729		21.45	4.84096		21.45	5.43727		21.45	6.89484
21.5	6.13067		21.5	10.084		21.5	7.09413		21.5	8.11181		21.5	5.85735		21.5	5.39864		21.5	7.64846		21.5	6.98762		21.5	6.64309		21.5	4.59589		21.5	5.96015		21.5	7.31758
21.55	6.36017		21.55	8.54746		21.55	5.95721		21.55	8.4198		21.55	5.46752		21.55	6.22711		21.55	8.0559		21.55	5.75676		21.55	6.99027		21.55	5.16156		21.55	5.59097		21.55	6.32701
21.6	5.97875		21.6	8.71423		21.6	4.75495		21.6	7.43258		21.6	5.36936		21.6	4.84842		21.6	8.53031		21.6	6.38129		21.6	6.66319		21.6	4.12313		21.6	5.15982		21.6	6.57485
21.65	5.18986		21.65	9.05526		21.65	6.87152		21.65	8.06753		21.65	5.91206		21.65	5.65116		21.65	7.59144		21.65	6.76802		21.65	6.16257		21.65	5.01405		21.65	4.98712		21.65	6.77843
21.7	6.36273		21.7	8.53123		21.7	5.97296		21.7	7.46004		21.7	4.93791		21.7	5.09147		21.7	6.95562		21.7	6.04597		21.7	6.64332		21.7	4.88175		21.7	5.26983		21.7	6.53475
21.75	6.02459		21.75	7.03163		21.75	6.31374		21.75	6.50677		21.75	4.11879		21.75	5.68752		21.75	8.49753		21.75	6.16264		21.75	6.39838		21.75	4.03552		21.75	5.58927		21.75	6.42853
21.8	5.90822		21.8	7.13063		21.8	6.7954		21.8	7.0027		21.8	5.05976		21.8	6.0773		21.8	6.61257		21.8	6.36026		21.8	6.45172		21.8	4.65573		21.8	5.76651		21.8	6.71484
21.85	4.83819		21.85	8.03941		21.85	5.95813		21.85	6.10728		21.85	4.87889		21.85	5.18153		21.85	5.4948		21.85	5.8354		21.85	4.81764		21.85	4.65336		21.85	4.52376		21.85	7.14803
21.9	4.87017		21.9	7.19231		21.9	5.72184		21.9	6.54121		21.9	4.2702		21.9	5.46557		21.9	6.8463		21.9	4.41568		21.9	4.86227		21.9	4.49525		21.9	4.89657		21.9	5.68458
21.95	4.74863		21.95	7.19168		21.95	6.22451		21.95	6.12252		21.95	5.39201		21.95	4.64076		21.95	6.11501		21.95	5.44923		21.95	4.97776		21.95	4.83566		21.95	4.67239		21.95	6.72404
22	4.46839		22	6.61285		22	6.15046		22	5.82692		22	5.12575		22	4.71632		22	5.1543		22	5.70532		22	6.25435		22	4.5797		22	4.3982		22	4.40768
22.05	5.16915		22.05	6.47996		22.05	5.3354		22.05	6.39124		22.05	4.54649		22.05	5.07779		22.05	6.42243		22.05	5.57821		22.05	4.97867		22.05	4.50567		22.05	4.61455		22.05	6.07372
22.1	4.17652		22.1	6.33734		22.1	5.82627		22.1	6.20192		22.1	3.75619		22.1	4.40013		22.1	5.78269		22.1	5.83842		22.1	4.98628		22.1	4.25302		22.1	4.9391		22.1	5.32991
22.15	4.01922		22.15	4.96877		22.15	5.11169		22.15	5.31863		22.15	4.86764		22.15	4.83576		22.15	6.41073		22.15	5.23988		22.15	4.09815		22.15	4.20866		22.15	4.92712		22.15	5.47149
22.2	5.25444		22.2	5.31841		22.2	4.91559		22.2	6.05076		22.2	4.50966		22.2	4.54138		22.2	5.38082		22.2	5.6306		22.2	4.80828		22.2	4.70991		22.2	4.56242		22.2	6.3663
22.25	4.50259		22.25	7.25371		22.25	5.05905		22.25	7.29679		22.25	4.41857		22.25	5.3956		22.25	5.92918		22.25	6.34834		22.25	4.8528		22.25	4.10751		22.25	4.16321		22.25	6.20346
22.3	4.55086		22.3	5.53177		22.3	5.92611		22.3	6.28101		22.3	4.23998		22.3	4.48799		22.3	5.60152		22.3	4.9109		22.3	4.83283		22.3	4.45513		22.3	4.52732		22.3	5.90691
22.35	4.73927		22.35	6.59159		22.35	5.36825		22.35	5.3746		22.35	3.35794		22.35	4.31929		22.35	5.86047		22.35	6.09474		22.35	4.23545		22.35	3.76777		22.35	4.07189		22.35	4.93534
22.4	4.45653		22.4	5.57117		22.4	5.02918		22.4	5.52663		22.4	3.73949		22.4	4.19643		22.4	6.37873		22.4	4.37254		22.4	4.19986		22.4	4.12089		22.4	4.79558		22.4	5.74564
22.45	4.35484		22.45	6.60429		22.45	4.9947		22.45	6.3096		22.45	4.72221		22.45	4.5935		22.45	6.33881		22.45	5.06954		22.45	5.01716		22.45	3.99594		22.45	5.33976		22.45	4.7656
22.5	5.13031		22.5	5.69622		22.5	4.44457		22.5	6.21446		22.5	5.18083		22.5	5.25377		22.5	6.09961		22.5	5.51021		22.5	4.33615		22.5	4.5464		22.5	4.47301		22.5	5.82962
22.55	4.69426		22.55	4.77889		22.55	5.15507		22.55	5.38584		22.55	3.73789		22.55	4.94599		22.55	5.20613		22.55	4.17905		22.55	4.4419		22.55	4.85805		22.55	3.97593		22.55	6.26321
22.6	5.00903		22.6	6.02929		22.6	4.69158		22.6	5.45587		22.6	4.29279		22.6	4.50392		22.6	5.06385		22.6	4.148		22.6	4.66029		22.6	3.46808		22.6	4.40878		22.6	4.45218
22.65	4.30902		22.65	5.69362		22.65	5.27814		22.65	5.29978		22.65	5.21212		22.65	4.87351		22.65	5.75075		22.65	4.44705		22.65	5.19561		22.65	4.84703		22.65	4.07594		22.65	5.50579
22.7	3.68609		22.7	5.37404		22.7	5.34273		22.7	5.88203		22.7	3.85255		22.7	4.53296		22.7	5.91621		22.7	5.10501		22.7	5.19191		22.7	4.70807		22.7	4.71431		22.7	4.60732
22.75	4.78121		22.75	5.39519		22.75	5.53025		22.75	5.02963		22.75	3.96257		22.75	4.18985		22.75	5.22417		22.75	5.04249		22.75	5.34094		22.75	4.26215		22.75	4.90714		22.75	5.09312
22.8	4.56182		22.8	5.10788		22.8	5.02318		22.8	5.89692		22.8	4.08851		22.8	4.51849		22.8	5.72458		22.8	4.12156		22.8	4.67666		22.8	4.2904		22.8	4.1481		22.8	4.65903
22.85	4.20913		22.85	6.67074		22.85	5.04041		22.85	5.50814		22.85	4.50329		22.85	3.69182		22.85	5.71115		22.85	5.13848		22.85	4.70013		22.85	4.05712		22.85	4.23453		22.85	4.42457
22.9	4.73661		22.9	5.80015		22.9	4.88568		22.9	5.47548		22.9	3.50711		22.9	4.1622		22.9	5.33812		22.9	4.77616		22.9	4.43965		22.9	4.30031		22.9	3.79172		22.9	4.67337
22.95	4.28662		22.95	5.40909		22.95	4.60361		22.95	5.21674		22.95	3.64767		22.95	3.98074		22.95	6.86603		22.95	5.01729		22.95	5.10793		22.95	3.98547		22.95	4.38969		22.95	4.4588
23	4.8604		23	5.82223		23	5.08566		23	4.96946		23	4.11018		23	5.04634		23	5.90803		23	5.21865		23	4.97411		23	3.64216		23	4.55571		23	5.36728
23.05	4.76458		23.05	6.01326		23.05	4.72639		23.05	6.18412		23.05	4.33534		23.05	4.18863		23.05	4.42945		23.05	4.72118		23.05	4.94821		23.05	4.21138		23.05	4.62009		23.05	5.75787
23.1	4.88387		23.1	6.02889		23.1	5.29668		23.1	5.36998		23.1	3.61803		23.1	4.20214		23.1	5.06595		23.1	5.3864		23.1	4.24521		23.1	3.70093		23.1	4.04466		23.1	5.04328
23.15	4.21099		23.15	5.341		23.15	5.29147		23.15	6.38189		23.15	3.78023		23.15	3.81138		23.15	5.70276		23.15	5.12172		23.15	3.7245		23.15	4.58132		23.15	4.73684		23.15	5.68013
23.2	4.84647		23.2	4.99692		23.2	3.90156		23.2	5.6812		23.2	4.36256		23.2	3.83467		23.2	5.84319		23.2	5.35879		23.2	5.38614		23.2	3.65124		23.2	4.31074		23.2	4.35128
23.25	3.61826		23.25	6.05275		23.25	4.94474		23.25	6.01823		23.25	4.07056		23.25	4.2447		23.25	5.06497		23.25	4.38185		23.25	4.47637		23.25	3.81317		23.25	4.20305		23.25	4.78969
23.3	4.39359		23.3	5.2092		23.3	4.98418		23.3	4.84044		23.3	3.97259		23.3	4.43521		23.3	4.80654		23.3	4.146		23.3	4.24384		23.3	3.94162		23.3	4.35694		23.3	5.17334
23.35	4.49385		23.35	5.78692		23.35	5.75836		23.35	5.44718		23.35	3.87626		23.35	4.93558		23.35	5.20128		23.35	4.88696		23.35	4.5848		23.35	3.49239		23.35	4.28836		23.35	5.2881
23.4	3.67793		23.4	5.63549		23.4	5.70367		23.4	5.93644		23.4	4.64855		23.4	4.45852		23.4	6.36549		23.4	4.39324		23.4	3.87025		23.4	4.05065		23.4	3.98438		23.4	4.5782
23.45	5.31812		23.45	5.3366		23.45	4.96766		23.45	5.16042		23.45	4.3087		23.45	3.45788		23.45	6.69576		23.45	4.36977		23.45	4.42648		23.45	3.68589		23.45	4.36988		23.45	5.47042
23.5	4.85964		23.5	7.01287		23.5	4.87616		23.5	4.64036		23.5	4.351		23.5	4.35346		23.5	5.16325		23.5	4.9722		23.5	4.74668		23.5	4.49583		23.5	3.93755		23.5	4.96501
23.55	3.8688		23.55	5.45886		23.55	4.95237		23.55	5.26448		23.55	3.80882		23.55	4.28601		23.55	4.58626		23.55	4.46247		23.55	4.85716		23.55	4.17518		23.55	3.80711		23.55	5.2574
23.6	4.32536		23.6	6.24162		23.6	4.84932		23.6	5.7129		23.6	3.71419		23.6	4.97087		23.6	5.25123		23.6	4.50706		23.6	4.9482		23.6	5.23134		23.6	4.87986		23.6	5.05022
23.65	4.90642		23.65	5.17784		23.65	4.7059		23.65	5.74593		23.65	3.92366		23.65	4.16729		23.65	6.62948		23.65	4.20031		23.65	4.9601		23.65	3.76868		23.65	3.64432		23.65	5.04992
23.7	4.42771		23.7	5.95833		23.7	4.98688		23.7	5.1678		23.7	4.37299		23.7	3.84992		23.7	5.64855		23.7	4.62018		23.7	4.75199		23.7	4.55638		23.7	3.70141		23.7	5.36177
23.75	3.71185		23.75	5.78634		23.75	5.33923		23.75	5.51343		23.75	4.20929		23.75	3.65961		23.75	5.60533		23.75	4.55343		23.75	4.16162		23.75	3.85545		23.75	4.24015		23.75	5.05545
23.8	4.46678		23.8	5.3649		23.8	5.08303		23.8	5.27135		23.8	4.27345		23.8	3.89857		23.8	4.58342		23.8	4.31111		23.8	4.73532		23.8	3.50432		23.8	4.16303		23.8	4.66371
23.85	3.99582		23.85	4.84453		23.85	5.07294		23.85	5.43695		23.85	3.41405		23.85	4.03016		23.85	6.23981		23.85	4.21118		23.85	4.80822		23.85	4.53941		23.85	4.31466		23.85	4.4323
23.9	4.0987		23.9	5.34021		23.9	4.5048		23.9	5.23567		23.9	3.44409		23.9	3.10149		23.9	5.5106		23.9	3.78308		23.9	4.9832		23.9	4.43912		23.9	3.58238		23.9	5.5119
23.95	4.18163		23.95	5.19747		23.95	5.36761		23.95	4.80654		23.95	4.27597		23.95	3.42156		23.95	5.54408		23.95	4.36871		23.95	4.48855		23.95	3.66227		23.95	3.89501		23.95	5.33076
24	4.63462		24	5.85922		24	5.13531		24	5.70849		24	4.45952		24	3.9174		24	4.50211		24	4.17722		24	3.83338		24	3.51333		24	3.71989		24	4.90379
24.05	4.17005		24.05	5.03002		24.05	5.48292		24.05	4.97485		24.05	4.53535		24.05	3.97546		24.05	4.47732		24.05	4.86137		24.05	4.21051		24.05	3.70424		24.05	4.20752		24.05	4.60713
24.1	4.08452		24.1	5.44961		24.1	3.90543		24.1	4.61681		24.1	3.80351		24.1	4.42007		24.1	5.42909		24.1	5.08007		24.1	4.75222		24.1	3.69011		24.1	4.35961		24.1	5.93963
24.15	4.23076		24.15	4.9281		24.15	5.49569		24.15	4.94217		24.15	4.20404		24.15	4.15196		24.15	6.25506		24.15	4.76253		24.15	4.34804		24.15	3.62143		24.15	4.37565		24.15	4.456
24.2	4.16198		24.2	5.55684		24.2	4.66754		24.2	5.3127		24.2	3.52844		24.2	3.41749		24.2	6.34778		24.2	4.31249		24.2	4.23177		24.2	3.55526		24.2	3.55609		24.2	5.93443
24.25	4.14092		24.25	5.77933		24.25	5.10663		24.25	4.87589		24.25	4.34185		24.25	3.61615		24.25	5.69731		24.25	4.32872		24.25	4.72658		24.25	4.114		24.25	4.66396		24.25	5.43367
24.3	3.89285		24.3	5.65983		24.3	4.74203		24.3	5.78593		24.3	4.00878		24.3	3.79443		24.3	4.82793		24.3	3.69744		24.3	4.93715		24.3	4.12451		24.3	3.78518		24.3	4.86043
24.35	3.88026		24.35	4.43312		24.35	4.76007		24.35	5.34717		24.35	3.86371		24.35	3.67685		24.35	4.57121		24.35	4.54266		24.35	4.30187		24.35	3.69247		24.35	3.26691		24.35	5.27046
24.4	3.98873		24.4	4.90528		24.4	4.80831		24.4	4.64377		24.4	3.36587		24.4	3.79378		24.4	5.29634		24.4	5.00099		24.4	4.77656		24.4	3.3042		24.4	3.57646		24.4	4.46875
24.45	4.20047		24.45	5.12208		24.45	4.68423		24.45	4.86396		24.45	3.86349		24.45	3.94091		24.45	4.37513		24.45	4.70073		24.45	4.07337		24.45	3.3716		24.45	4.36501		24.45	4.64492
24.5	4.88861		24.5	6.25432		24.5	4.96206		24.5	4.85536		24.5	4.01935		24.5	4.19667		24.5	5.13803		24.5	4.72257		24.5	4.51294		24.5	3.36985		24.5	3.85183		24.5	5.42986
24.55	4.03542		24.55	5.66765		24.55	4.68952		24.55	5.49039		24.55	4.01023		24.55	4.08964		24.55	5.58043		24.55	3.93231		24.55	3.91702		24.55	3.60078		24.55	4.03336		24.55	5.90054
24.6	4.41329		24.6	5.28387		24.6	4.36478		24.6	5.69645		24.6	3.98444		24.6	4.27888		24.6	4.8118		24.6	4.69471		24.6	3.6283		24.6	4.15266		24.6	4.13367		24.6	5.10346
24.65	4.22982		24.65	4.7278		24.65	4.59401		24.65	5.21577		24.65	4.08963		24.65	4.03048		24.65	5.63558		24.65	4.69377		24.65	3.93437		24.65	3.6214		24.65	3.73278		24.65	5.18082
24.7	4.10224		24.7	6.16822		24.7	4.59524		24.7	5.16227		24.7	4.00036		24.7	4.33992		24.7	4.2496		24.7	5.41425		24.7	4.3527		24.7	3.55178		24.7	3.91961		24.7	5.31581
24.75	3.82603		24.75	5.47002		24.75	4.78801		24.75	5.30393		24.75	4.12959		24.75	3.89663		24.75	5.02377		24.75	4.63319		24.75	4.20077		24.75	3.52533		24.75	3.60286		24.75	5.18745
24.8	4.91032		24.8	5.38262		24.8	4.80312		24.8	4.99724		24.8	3.70548		24.8	4.20829		24.8	5.55376		24.8	4.8465		24.8	3.80988		24.8	4.52607		24.8	3.87865		24.8	5.14669
24.85	4.51865		24.85	4.93827		24.85	4.64419		24.85	5.00907		24.85	3.8021		24.85	4.03719		24.85	4.78655		24.85	3.82592		24.85	4.09976		24.85	3.64555		24.85	4.54697		24.85	4.91259
24.9	4.3969		24.9	5.7565		24.9	4.57474		24.9	5.799		24.9	4.8022		24.9	4.10002		24.9	5.00751		24.9	4.15482		24.9	4.99002		24.9	3.91866		24.9	3.90817		24.9	5.14151
24.95	4.18326		24.95	5.27235		24.95	5.23264		24.95	5.76431		24.95	3.85271		24.95	4.385		24.95	4.83778		24.95	4.21626		24.95	4.89598		24.95	3.39132		24.95	3.73597		24.95	4.56951
25	4.32154		25	5.08199		25	4.96031		25	5.38891		25	4.02032		25	4.21122		25	4.22708		25	4.36445		25	4.74787		25	3.9567		25	4.27274		25	5.5647
25.05	3.9927		25.05	5.94044		25.05	4.7629		25.05	5.03614		25.05	3.77264		25.05	4.35456		25.05	5.56325		25.05	3.75733		25.05	3.96619		25.05	4.27025		25.05	4.48533		25.05	4.56693
25.1	4.41973		25.1	4.93842		25.1	5.1345		25.1	5.57044		25.1	4.04795		25.1	4.14041		25.1	4.46728		25.1	4.27357		25.1	4.32951		25.1	3.59104		25.1	3.84513		25.1	4.63884
25.15	4.16882		25.15	5.523		25.15	4.9531		25.15	4.29704		25.15	3.94799		25.15	4.62471		25.15	5.36493		25.15	4.65261		25.15	4.80378		25.15	3.4577		25.15	4.49585		25.15	4.97382
25.2	3.52704		25.2	4.98667		25.2	4.94097		25.2	4.59339		25.2	3.7957		25.2	4.1342		25.2	5.13572		25.2	3.62984		25.2	4.56076		25.2	3.92954		25.2	3.89301		25.2	4.77128
25.25	4.31137		25.25	5.77847		25.25	4.22582		25.25	4.87164		25.25	4.05732		25.25	3.97113		25.25	4.80458		25.25	3.997		25.25	4.22757		25.25	4.08581		25.25	4.2852		25.25	4.24084
25.3	4.15832		25.3	5.95938		25.3	4.4981		25.3	5.4419		25.3	4.11038		25.3	4.0096		25.3	4.81449		25.3	4.26255		25.3	4.01766		25.3	3.8876		25.3	4.91834		25.3	4.35061
25.35	4.52519		25.35	5.21137		25.35	4.20636		25.35	4.96728		25.35	3.15346		25.35	3.7457		25.35	4.6091		25.35	4.55444		25.35	4.05225		25.35	3.31636		25.35	3.94174		25.35	4.35899
25.4	4.36482		25.4	4.70791		25.4	3.762		25.4	5.19957		25.4	3.79777		25.4	3.90472		25.4	4.31991		25.4	4.20324		25.4	4.19559		25.4	3.35466		25.4	3.57774		25.4	4.43224
25.45	4.63703		25.45	5.17977		25.45	4.12774		25.45	5.12667		25.45	3.94001		25.45	4.32762		25.45	5.67865		25.45	4.72568		25.45	4.42061		25.45	4.61144		25.45	4.26935		25.45	4.35645
25.5	4.35907		25.5	5.38432		25.5	5.4084		25.5	5.45922		25.5	4.15765		25.5	4.38769		25.5	5.56122		25.5	4.11948		25.5	4.1951		25.5	3.2321		25.5	4.0335		25.5	4.61137
25.55	4.22908		25.55	5.69938		25.55	4.70383		25.55	5.24995		25.55	3.89917		25.55	4.53196		25.55	5.01734		25.55	4.20492		25.55	4.15966		25.55	3.65818		25.55	3.92214		25.55	5.19667
25.6	4.16658		25.6	4.78717		25.6	4.75879		25.6	5.08351		25.6	3.82151		25.6	3.84149		25.6	4.99268		25.6	4.0879		25.6	4.80509		25.6	3.47376		25.6	3.25566		25.6	4.55593
25.65	4.38127		25.65	5.21286		25.65	3.99392		25.65	4.76206		25.65	3.95372		25.65	3.71935		25.65	5.12213		25.65	4.34301		25.65	3.69569		25.65	3.7361		25.65	3.89821		25.65	4.41717
25.7	3.95643		25.7	5.00446		25.7	5.34619		25.7	4.50017		25.7	4.10297		25.7	3.7267		25.7	5.47863		25.7	5.23728		25.7	4.27378		25.7	3.97994		25.7	3.86248		25.7	4.3769
25.75	5.1798		25.75	5.34709		25.75	4.43857		25.75	4.27883		25.75	3.4863		25.75	4.46775		25.75	5.03746		25.75	4.47139		25.75	3.89052		25.75	3.85431		25.75	4.56987		25.75	5.2472
25.8	3.97936		25.8	4.98272		25.8	5.15954		25.8	4.55079		25.8	3.96867		25.8	4.22507		25.8	5.2403		25.8	4.3492		25.8	4.03338		25.8	3.77821		25.8	3.56506		25.8	4.58265
25.85	3.84738		25.85	4.2406		25.85	4.64597		25.85	5.07985		25.85	3.56451		25.85	4.55764		25.85	4.50089		25.85	4.24814		25.85	3.50845		25.85	4.21846		25.85	4.03276		25.85	4.53329
25.9	3.17129		25.9	5.08926		25.9	5.03684		25.9	4.97097		25.9	4.3211		25.9	3.95093		25.9	5.01885		25.9	4.7703		25.9	4.44043		25.9	3.06576		25.9	3.98854		25.9	4.4805
25.95	3.93749		25.95	5.04324		25.95	3.83438		25.95	4.68145		25.95	4.15		25.95	3.02099		25.95	4.01409		25.95	4.03153		25.95	4.23338		25.95	4.10001		25.95	3.20879		25.95	4.08711
26	3.74024		26	5.06989		26	4.64916		26	4.66909		26	4.21227		26	3.49917		26	4.97447		26	4.63065		26	4.35271		26	3.36299		26	3.66191		26	4.2081
26.05	4.13794		26.05	3.99263		26.05	4.60829		26.05	4.71454		26.05	3.62076		26.05	4.13281		26.05	4.88596		26.05	4.52483		26.05	4.60744		26.05	2.94157		26.05	4.08767		26.05	4.26834
26.1	3.41678		26.1	5.08818		26.1	4.34948		26.1	4.62132		26.1	3.82037		26.1	4.22882		26.1	4.63157		26.1	4.4631		26.1	4.31587		26.1	3.57861		26.1	4.2073		26.1	4.98775
26.15	3.63551		26.15	5.17172		26.15	4.48251		26.15	5.05504		26.15	3.81089		26.15	3.90699		26.15	4.91337		26.15	4.65468		26.15	4.52661		26.15	3.78863		26.15	3.57137		26.15	5.64238
26.2	5.41302		26.2	3.99075		26.2	4.72306		26.2	4.69733		26.2	3.33993		26.2	4.21405		26.2	5.62272		26.2	3.97445		26.2	4.05307		26.2	3.5961		26.2	3.63618		26.2	4.94646
26.25	4.20465		26.25	4.81418		26.25	4.71362		26.25	5.12019		26.25	4.08055		26.25	3.58179		26.25	5.35135		26.25	2.90715		26.25	3.86971		26.25	3.69605		26.25	4.19092		26.25	4.98914
26.3	4.67669		26.3	4.91177		26.3	4.47334		26.3	4.92156		26.3	4.49925		26.3	3.96758		26.3	4.73386		26.3	3.92822		26.3	3.75887		26.3	3.33717		26.3	4.03882		26.3	4.82476
26.35	3.82065		26.35	4.68031		26.35	4.57544		26.35	4.65565		26.35	3.68046		26.35	3.65804		26.35	5.02886		26.35	4.50393		26.35	3.80689		26.35	3.63313		26.35	3.89593		26.35	4.15655
26.4	3.52556		26.4	5.06641		26.4	4.31567		26.4	5.31804		26.4	3.56233		26.4	3.53028		26.4	4.87461		26.4	3.8539		26.4	4.49509		26.4	3.57336		26.4	3.63812		26.4	3.82586
26.45	4.57677		26.45	5.29655		26.45	4.38629		26.45	4.6688		26.45	3.54894		26.45	3.45073		26.45	4.64658		26.45	4.28951		26.45	4.38479		26.45	4.09802		26.45	4.08917		26.45	4.59852
26.5	4.29197		26.5	5.23813		26.5	4.91968		26.5	4.99505		26.5	3.40689		26.5	4.08723		26.5	4.28863		26.5	4.86885		26.5	4.55221		26.5	4.03568		26.5	3.97414		26.5	3.74286
26.55	3.30313		26.55	5.116		26.55	5.00913		26.55	5.46922		26.55	4.0236		26.55	3.75624		26.55	4.99596		26.55	3.51456		26.55	4.71184		26.55	3.10115		26.55	4.52876		26.55	4.55952
26.6	3.90585		26.6	4.50205		26.6	5.04261		26.6	4.34714		26.6	3.85973		26.6	4.17664		26.6	5.40179		26.6	4.41603		26.6	3.64282		26.6	3.9691		26.6	4.0703		26.6	4.27631
26.65	3.8035		26.65	5.36182		26.65	3.34676		26.65	5.06934		26.65	3.45325		26.65	4.49283		26.65	4.53817		26.65	4.53882		26.65	4.01935		26.65	3.81639		26.65	3.42718		26.65	3.82834
26.7	3.52525		26.7	5.32827		26.7	4.36829		26.7	5.09956		26.7	3.77762		26.7	3.39522		26.7	4.46628		26.7	4.21207		26.7	3.59119		26.7	3.53383		26.7	4.55617		26.7	3.76152
26.75	4.41615		26.75	4.89821		26.75	3.55486		26.75	4.9454		26.75	3.4133		26.75	3.70853		26.75	4.38123		26.75	3.84909		26.75	4.21282		26.75	3.67066		26.75	3.43602		26.75	4.9263
26.8	4.12219		26.8	5.03809		26.8	4.7575		26.8	4.66101		26.8	4.20101		26.8	4.07542		26.8	4.56962		26.8	4.30422		26.8	3.50871		26.8	4.0222		26.8	3.73919		26.8	4.57683
26.85	4.17797		26.85	5.55002		26.85	4.19611		26.85	4.49802		26.85	3.5153		26.85	4.36015		26.85	4.47911		26.85	4.49018		26.85	3.89445		26.85	3.47072		26.85	3.32718		26.85	4.86453
26.9	4.14756		26.9	5.62031		26.9	3.82484		26.9	5.32435		26.9	4.00998		26.9	3.99111		26.9	4.9219		26.9	4.53156		26.9	4.16166		26.9	3.15794		26.9	4.13138		26.9	4.05818
26.95	3.82995		26.95	4.66285		26.95	4.06272		26.95	5.37034		26.95	3.39839		26.95	3.43022		26.95	4.08928		26.95	4.07537		26.95	3.62237		26.95	2.94877		26.95	3.78715		26.95	4.20601
27	4.09717		27	4.37846		27	4.12358		27	4.49351		27	3.85767		27	3.97644		27	3.97677		27	4.71035		27	3.87959		27	3.25224		27	4.08344		27	4.07437
27.05	4.04199		27.05	4.43553		27.05	4.45882		27.05	4.52358		27.05	3.37802		27.05	3.97099		27.05	5.00723		27.05	3.83306		27.05	3.97625		27.05	3.4999		27.05	3.87748		27.05	4.66867
27.1	3.83503		27.1	4.57812		27.1	4.92889		27.1	5.08659		27.1	3.28328		27.1	3.7906		27.1	4.09964		27.1	3.6982		27.1	4.31061		27.1	3.59261		27.1	3.84546		27.1	4.64337
27.15	3.79035		27.15	4.68206		27.15	4.34376		27.15	5.35635		27.15	3.53918		27.15	3.89513		27.15	4.62026		27.15	4.20756		27.15	4.03372		27.15	3.78303		27.15	4.14222		27.15	5.22806
27.2	3.92292		27.2	4.2368		27.2	4.61867		27.2	5.34082		27.2	3.42704		27.2	4.44975		27.2	3.89573		27.2	3.89311		27.2	4.30357		27.2	3.04756		27.2	3.29053		27.2	4.76027
27.25	4.78475		27.25	4.94408		27.25	4.61553		27.25	5.13103		27.25	4.0419		27.25	3.53671		27.25	4.65644		27.25	3.9205		27.25	4.10576		27.25	3.33955		27.25	3.75395		27.25	4.79411
27.3	3.80448		27.3	5.45057		27.3	4.1552		27.3	5.58767		27.3	3.68069		27.3	3.76144		27.3	4.40228		27.3	4.38475		27.3	4.23999		27.3	3.42387		27.3	4.02706		27.3	4.84947
27.35	3.6593		27.35	4.75647		27.35	4.24926		27.35	4.68985		27.35	3.42814		27.35	4.37863		27.35	5.60426		27.35	4.09435		27.35	3.67566		27.35	3.90238		27.35	3.3206		27.35	4.82347
27.4	4.3405		27.4	5.77407		27.4	4.6418		27.4	5.01952		27.4	2.93831		27.4	3.71062		27.4	4.53595		27.4	4.40749		27.4	4.2078		27.4	3.85804		27.4	4.53771		27.4	5.16666
27.45	4.02265		27.45	5.49671		27.45	4.4684		27.45	5.12942		27.45	3.53873		27.45	4.138		27.45	5.36102		27.45	3.65983		27.45	4.29066		27.45	3.60566		27.45	3.75531		27.45	4.81736
27.5	3.97681		27.5	5.01282		27.5	4.79801		27.5	4.97472		27.5	4.35128		27.5	4.28649		27.5	4.21195		27.5	4.20408		27.5	3.75249		27.5	3.47049		27.5	3.84964		27.5	4.61629
27.55	4.4111		27.55	5.32414		27.55	4.52269		27.55	5.16235		27.55	3.97357		27.55	3.84107		27.55	4.06227		27.55	4.34049		27.55	4.01612		27.55	3.45641		27.55	3.84114		27.55	4.543
27.6	3.64553		27.6	5.80967		27.6	5.02572		27.6	5.12681		27.6	3.92356		27.6	3.78468		27.6	5.20201		27.6	3.9725		27.6	4.80576		27.6	3.40423		27.6	3.89906		27.6	4.09979
27.65	3.53963		27.65	5.22937		27.65	5.23538		27.65	5.03345		27.65	3.82456		27.65	3.48088		27.65	5.20507		27.65	3.84009		27.65	4.16999		27.65	3.28986		27.65	3.80577		27.65	4.62089
27.7	4.26741		27.7	5.08645		27.7	5.34336		27.7	4.75521		27.7	3.35608		27.7	3.99198		27.7	5.05602		27.7	3.64333		27.7	4.29953		27.7	3.75419		27.7	3.77158		27.7	4.35517
27.75	4.22636		27.75	5.14825		27.75	4.82286		27.75	5.00347		27.75	3.58042		27.75	3.26727		27.75	4.5892		27.75	4.84188		27.75	3.76859		27.75	3.33436		27.75	3.79237		27.75	4.15908
27.8	4.06138		27.8	5.74993		27.8	4.49708		27.8	5.4478		27.8	3.79804		27.8	3.94502		27.8	5.08908		27.8	4.27864		27.8	4.2265		27.8	3.7376		27.8	3.63313		27.8	5.37282
27.85	3.94527		27.85	4.82179		27.85	4.71392		27.85	5.18747		27.85	3.75865		27.85	4.401		27.85	4.36927		27.85	3.39955		27.85	4.00692		27.85	3.31953		27.85	3.80153		27.85	4.95866
27.9	3.75268		27.9	4.40632		27.9	4.35607		27.9	4.96472		27.9	3.72376		27.9	4.27625		27.9	5.18317		27.9	4.38296		27.9	4.45039		27.9	4.01002		27.9	3.28778		27.9	4.49428
27.95	4.08707		27.95	4.1561		27.95	4.97541		27.95	4.31851		27.95	4.24877		27.95	3.69732		27.95	4.01286		27.95	4.1759		27.95	4.84167		27.95	4.02747		27.95	4.31138		27.95	5.24368
28	3.94388		28	4.7199		28	4.37827		28	4.83859		28	3.37941		28	3.25999		28	3.92689		28	4.8333		28	4.17107		28	3.28718		28	4.20857		28	3.8001
28.05	3.89225		28.05	5.58898		28.05	4.69495		28.05	4.48932		28.05	3.52727		28.05	3.75884		28.05	4.32831		28.05	4.3519		28.05	4.34628		28.05	3.23285		28.05	4.13722		28.05	4.85038
28.1	4.32293		28.1	5.03341		28.1	4.19903		28.1	4.83067		28.1	3.82666		28.1	3.51251		28.1	4.98566		28.1	4.18459		28.1	4.78399		28.1	3.08451		28.1	3.44558		28.1	5.14141
28.15	4.40538		28.15	4.77818		28.15	4.39519		28.15	4.70617		28.15	3.42238		28.15	3.58325		28.15	4.59924		28.15	4.50922		28.15	4.41736		28.15	3.97576		28.15	4.39912		28.15	5.09911
28.2	3.92021		28.2	5.22216		28.2	4.54476		28.2	4.36873		28.2	3.51733		28.2	3.45857		28.2	4.22518		28.2	4.57217		28.2	4.04129		28.2	3.67039		28.2	3.44319		28.2	3.95917
28.25	4.36618		28.25	4.83602		28.25	4.25889		28.25	3.55817		28.25	3.50178		28.25	3.74825		28.25	4.38746		28.25	4.7258		28.25	4.11111		28.25	3.27971		28.25	3.74277		28.25	4.90365
28.3	4.10547		28.3	5.21592		28.3	3.96807		28.3	4.70468		28.3	3.53562		28.3	4.40158		28.3	3.85178		28.3	4.05127		28.3	3.73103		28.3	3.28096		28.3	3.61578		28.3	4.48603
28.35	3.86322		28.35	4.99628		28.35	4.44872		28.35	3.91676		28.35	3.36091		28.35	4.12148		28.35	5.08662		28.35	4.07917		28.35	3.93448		28.35	2.74653		28.35	3.63631		28.35	4.27014
28.4	4.1669		28.4	4.75088		28.4	4.49826		28.4	5.76685		28.4	3.93952		28.4	3.72395		28.4	3.85974		28.4	4.58702		28.4	3.77427		28.4	3.54467		28.4	3.19777		28.4	4.79097
28.45	4.03149		28.45	5.85827		28.45	3.97274		28.45	4.8156		28.45	3.80375		28.45	3.73714		28.45	4.1246		28.45	3.71805		28.45	4.40773		28.45	3.3612		28.45	3.41371		28.45	4.75702
28.5	3.9854		28.5	5.23395		28.5	4.29978		28.5	5.34022		28.5	3.07221		28.5	4.27624		28.5	4.08211		28.5	3.97899		28.5	3.61229		28.5	3.07784		28.5	3.47206		28.5	4.02918
28.55	3.93239		28.55	5.30342		28.55	4.51885		28.55	4.98173		28.55	3.25996		28.55	3.18562		28.55	4.38461		28.55	4.67502		28.55	3.92233		28.55	3.53569		28.55	3.96602		28.55	4.47332
28.6	3.65333		28.6	4.93637		28.6	5.01567		28.6	4.387		28.6	3.38336		28.6	3.97096		28.6	4.84004		28.6	3.88756		28.6	4.60091		28.6	3.43461		28.6	3.84083		28.6	4.2716
28.65	3.84175		28.65	5.18852		28.65	4.56453		28.65	4.42801		28.65	2.9696		28.65	3.72734		28.65	4.51728		28.65	3.80193		28.65	3.72284		28.65	3.82999		28.65	3.84774		28.65	3.93703
28.7	3.83047		28.7	6.01108		28.7	3.96459		28.7	4.10326		28.7	3.27291		28.7	3.61372		28.7	4.28862		28.7	3.85157		28.7	4.22413		28.7	3.56686		28.7	3.86392		28.7	4.47198
28.75	3.58293		28.75	4.80632		28.75	3.63873		28.75	4.46466		28.75	3.36684		28.75	4.25042		28.75	4.82937		28.75	3.66483		28.75	3.64862		28.75	3.8767		28.75	3.59536		28.75	4.88404
28.8	3.63024		28.8	5.61191		28.8	4.61773		28.8	4.49882		28.8	3.93965		28.8	4.28159		28.8	4.09923		28.8	3.92184		28.8	4.16931		28.8	3.97692		28.8	3.95342		28.8	4.26219
28.85	3.42262		28.85	5.35354		28.85	4.82993		28.85	5.05229		28.85	4.2882		28.85	3.94025		28.85	5.04605		28.85	4.31812		28.85	3.97086		28.85	3.80008		28.85	3.72129		28.85	4.48359
28.9	3.56819		28.9	5.39271		28.9	4.9565		28.9	4.21547		28.9	2.53525		28.9	3.56041		28.9	4.77091		28.9	4.42971		28.9	3.91056		28.9	3.14391		28.9	3.56602		28.9	4.62871
28.95	4.18025		28.95	5.35891		28.95	4.41832		28.95	4.82893		28.95	3.55783		28.95	3.69102		28.95	4.57744		28.95	3.84577		28.95	4.26595		28.95	3.46823		28.95	3.87925		28.95	4.02478
29	3.87952		29	5.6936		29	4.63324		29	4.74837		29	3.98555		29	3.27013		29	4.04865		29	4.81823		29	3.69849		29	4.02333		29	3.90268		29	3.64529
29.05	3.86135		29.05	4.65328		29.05	4.21258		29.05	4.7298		29.05	3.34861		29.05	3.40329		29.05	4.0364		29.05	3.6179		29.05	3.68853		29.05	3.26378		29.05	4.28963		29.05	5.81001
29.1	3.93471		29.1	5.24693		29.1	3.80057		29.1	4.52426		29.1	3.78148		29.1	3.43767		29.1	4.45009		29.1	4.48749		29.1	4.09319		29.1	3.35179		29.1	3.61687		29.1	3.86935
29.15	3.67944		29.15	5.04244		29.15	5.05798		29.15	4.86237		29.15	3.38094		29.15	3.59705		29.15	4.19978		29.15	4.32841		29.15	4.34854		29.15	3.52384		29.15	3.85824		29.15	4.99957
29.2	3.93135		29.2	5.63966		29.2	4.23047		29.2	4.959		29.2	3.10344		29.2	3.7769		29.2	4.56443		29.2	3.8489		29.2	4.09591		29.2	3.68704		29.2	4.22458		29.2	5.11972
29.25	3.36285		29.25	4.61099		29.25	4.36746		29.25	4.99321		29.25	4.08522		29.25	3.57774		29.25	3.98177		29.25	4.7791		29.25	3.65834		29.25	3.57118		29.25	3.93284		29.25	4.74272
29.3	4.52949		29.3	5.20885		29.3	4.20528		29.3	3.97827		29.3	3.04865		29.3	3.95488		29.3	5.54964		29.3	3.64058		29.3	3.51655		29.3	3.55978		29.3	3.48053		29.3	3.92911
29.35	4.43948		29.35	4.9458		29.35	4.15694		29.35	4.52092		29.35	3.27047		29.35	4.01693		29.35	4.27291		29.35	4.08526		29.35	3.82964		29.35	4.10501		29.35	4.03964		29.35	4.76749
29.4	3.278		29.4	4.96037		29.4	4.14041		29.4	4.42375		29.4	3.4832		29.4	3.51426		29.4	4.03306		29.4	3.79173		29.4	3.53486		29.4	2.8088		29.4	3.55983		29.4	4.36417
29.45	4.42994		29.45	5.15852		29.45	4.62535		29.45	4.49799		29.45	3.05453		29.45	3.87988		29.45	4.23811		29.45	4.71034		29.45	4.3389		29.45	3.52751		29.45	3.41598		29.45	4.32775
29.5	4.3348		29.5	5.49681		29.5	4.50953		29.5	3.90516		29.5	4.61902		29.5	4.41874		29.5	3.31965		29.5	3.42023		29.5	4.05831		29.5	3.009		29.5	3.17489		29.5	4.83973
29.55	3.85704		29.55	4.46788		29.55	5.1655		29.55	3.61044		29.55	3.69302		29.55	3.31855		29.55	4.27744		29.55	4.16662		29.55	3.50232		29.55	3.35082		29.55	3.57047		29.55	4.10762
29.6	4.10077		29.6	5.98199		29.6	3.97296		29.6	4.66958		29.6	4.36043		29.6	3.66919		29.6	3.87222		29.6	4.35013		29.6	3.67142		29.6	3.61292		29.6	4.04755		29.6	4.43853
29.65	3.60196		29.65	5.06966		29.65	4.99613		29.65	4.09877		29.65	4.05087		29.65	3.50966		29.65	5.18747		29.65	4.02342		29.65	3.12385		29.65	3.70649		29.65	3.63063		29.65	5.21507
29.7	3.97171		29.7	5.13599		29.7	4.35244		29.7	5.04143		29.7	4.24445		29.7	3.67015		29.7	4.54032		29.7	4.17103		29.7	3.96825		29.7	4.16785		29.7	3.91601		29.7	5.38721
29.75	3.92647		29.75	4.76145		29.75	4.07955		29.75	4.97468		29.75	3.66684		29.75	3.80023		29.75	5.05108		29.75	4.51354		29.75	3.82197		29.75	3.41124		29.75	3.15763		29.75	4.56791
29.8	3.62951		29.8	5.51408		29.8	4.63465		29.8	3.88945		29.8	3.52658		29.8	4.38169		29.8	4.65075		29.8	4.01464		29.8	4.10301		29.8	3.0469		29.8	3.07168		29.8	4.40878
29.85	3.75175		29.85	4.91519		29.85	4.86672		29.85	5.34097		29.85	3.12883		29.85	3.36912		29.85	4.41658		29.85	3.30116		29.85	4.23065		29.85	3.12142		29.85	3.54109		29.85	4.42251
29.9	3.83522		29.9	4.32727		29.9	4.94123		29.9	4.24333		29.9	3.6892		29.9	3.97518		29.9	4.6391		29.9	4.41059		29.9	3.77059		29.9	3.36217		29.9	3.75896		29.9	3.87622
29.95	4.73276		29.95	4.37658		29.95	4.54619		29.95	4.51686		29.95	3.61434		29.95	3.7066		29.95	4.5984		29.95	4.36574		29.95	3.68836		29.95	3.57461		29.95	3.93889		29.95	4.28219
30	3.81884		30	5.03		30	4.50014		30	4.2715		30	3.63426		30	4.01795		30	4.72504		30	4.26113		30	3.8468		30	3.18141		30	4.17695		30	3.97061
30.05	3.65932		30.05	6.08236		30.05	4.56085		30.05	4.85271		30.05	3.21689		30.05	3.91556		30.05	4.74781		30.05	4.09423		30.05	4.02699		30.05	2.83275		30.05	3.84511		30.05	3.92961
30.1	4.00198		30.1	5.45596		30.1	4.18687		30.1	4.25862		30.1	3.58829		30.1	3.62182		30.1	3.83935		30.1	3.59689		30.1	4.63668		30.1	3.43472		30.1	3.62107		30.1	4.40153
30.15	4.12137		30.15	5.02137		30.15	3.95538		30.15	5.143		30.15	3.31245		30.15	4.31227		30.15	4.6878		30.15	3.81506		30.15	3.46775		30.15	3.42648		30.15	3.76163		30.15	4.33382
30.2	4.52345		30.2	4.54544		30.2	5.01098		30.2	4.39763		30.2	4.42167		30.2	3.99065		30.2	5.12823		30.2	4.50066		30.2	4.0599		30.2	3.16784		30.2	3.72321		30.2	4.31537
30.25	3.59911		30.25	4.99049		30.25	5.03089		30.25	4.57521		30.25	3.71425		30.25	3.31253		30.25	4.83478		30.25	3.75407		30.25	4.23213		30.25	3.27182		30.25	3.47272		30.25	4.50039
30.3	3.50163		30.3	4.79356		30.3	5.36052		30.3	4.97844		30.3	3.51379		30.3	4.39609		30.3	4.63887		30.3	4.21336		30.3	4.21473		30.3	3.25483		30.3	3.08882		30.3	4.13755
30.35	3.84944		30.35	4.84937		30.35	4.19166		30.35	4.7075		30.35	4.15656		30.35	3.87884		30.35	5.07461		30.35	3.67244		30.35	3.98509		30.35	3.63768		30.35	4.02535		30.35	4.29906
30.4	4.40491		30.4	5.04834		30.4	4.35624		30.4	4.38649		30.4	4.15873		30.4	4.07324		30.4	4.96285		30.4	3.56989		30.4	4.02218		30.4	3.44985		30.4	3.87676		30.4	5.10239
30.45	3.53273		30.45	5.13045		30.45	4.57118		30.45	4.23379		30.45	4.01944		30.45	4.12742		30.45	4.59389		30.45	3.46767		30.45	4.40074		30.45	3.71469		30.45	3.84415		30.45	4.51363
30.5	3.96598		30.5	4.9884		30.5	4.81132		30.5	4.09655		30.5	3.69522		30.5	3.83229		30.5	4.77936		30.5	3.80971		30.5	3.54177		30.5	3.28716		30.5	3.55401		30.5	4.95136
30.55	3.81071		30.55	5.64171		30.55	3.99814		30.55	4.9056		30.55	3.44927		30.55	4.03277		30.55	5.07306		30.55	4.19535		30.55	3.4652		30.55	3.46901		30.55	3.94557		30.55	4.39489
30.6	3.9558		30.6	5.59828		30.6	4.34898		30.6	4.6761		30.6	3.18654		30.6	3.88064		30.6	4.70909		30.6	4.59565		30.6	4.23068		30.6	3.50038		30.6	3.47097		30.6	4.50037
30.65	3.94908		30.65	4.89994		30.65	4.35817		30.65	4.60286		30.65	3.13528		30.65	4.2073		30.65	4.1772		30.65	4.05875		30.65	3.89652		30.65	3.23707		30.65	3.41005		30.65	4.58287
30.7	3.8286		30.7	4.56128		30.7	4.5676		30.7	5.26857		30.7	3.44016		30.7	4.30993		30.7	4.80634		30.7	3.55018		30.7	3.52751		30.7	2.7376		30.7	3.46401		30.7	3.81185
30.75	3.22636		30.75	5.03891		30.75	5.21122		30.75	4.75742		30.75	3.48717		30.75	3.8171		30.75	4.79426		30.75	4.02306		30.75	3.5014		30.75	3.38229		30.75	3.90428		30.75	4.76364
30.8	3.56194		30.8	4.5266		30.8	4.55081		30.8	5.33322		30.8	3.54878		30.8	3.89696		30.8	4.47028		30.8	3.71162		30.8	3.80284		30.8	3.22766		30.8	4.24976		30.8	3.52899
30.85	3.99715		30.85	4.95316		30.85	4.39082		30.85	4.68927		30.85	3.26989		30.85	3.50945		30.85	4.77403		30.85	3.68583		30.85	3.55879		30.85	3.58634		30.85	3.55035		30.85	4.4474
30.9	3.62609		30.9	5.3848		30.9	4.61304		30.9	4.95585		30.9	3.5168		30.9	4.76936		30.9	4.86236		30.9	4.05107		30.9	3.27278		30.9	3.55079		30.9	3.36111		30.9	4.17406
30.95	4.19649		30.95	4.88564		30.95	5.04889		30.95	4.68293		30.95	3.48603		30.95	4.50636		30.95	4.91489		30.95	3.87079		30.95	4.30365		30.95	3.13455		30.95	4.18019		30.95	4.77248
31	3.92289		31	5.04151		31	4.21333		31	4.28733		31	2.42379		31	4.68856		31	4.20911		31	4.35835		31	3.37038		31	3.7125		31	3.2229		31	4.58759
31.05	4.14805		31.05	4.72842		31.05	4.30824		31.05	4.25067		31.05	3.33576		31.05	4.68883		31.05	4.26825		31.05	3.93625		31.05	3.57132		31.05	2.91373		31.05	3.58046		31.05	3.85474
31.1	3.53969		31.1	4.83711		31.1	5.16955		31.1	4.22846		31.1	3.07877		31.1	3.40878		31.1	4.60207		31.1	4.42453		31.1	4.07971		31.1	3.98108		31.1	3.75791		31.1	4.19068
31.15	3.63262		31.15	5.90029		31.15	3.56097		31.15	4.49884		31.15	2.66693		31.15	3.58404		31.15	4.72422		31.15	3.93635		31.15	3.45809		31.15	3.32765		31.15	3.45084		31.15	4.4854
31.2	3.25713		31.2	5.52679		31.2	4.4898		31.2	4.65038		31.2	3.49873		31.2	4.22995		31.2	4.5106		31.2	3.85998		31.2	3.86719		31.2	3.45218		31.2	3.96423		31.2	4.31332
31.25	3.95456		31.25	5.30495		31.25	4.95721		31.25	4.65054		31.25	2.76056		31.25	3.76245		31.25	4.43468		31.25	3.9689		31.25	3.39407		31.25	3.21433		31.25	3.9506		31.25	4.85075
31.3	3.74146		31.3	4.31598		31.3	3.98711		31.3	4.78438		31.3	2.97604		31.3	3.50028		31.3	4.44391		31.3	3.78892		31.3	3.05478		31.3	3.11085		31.3	3.8219		31.3	3.8935
31.35	3.35233		31.35	4.60022		31.35	3.90706		31.35	3.95423		31.35	3.14166		31.35	3.15555		31.35	3.8104		31.35	3.97169		31.35	4.02259		31.35	3.57062		31.35	3.6943		31.35	4.5532
31.4	3.72974		31.4	4.44292		31.4	4.15972		31.4	4.56904		31.4	3.66643		31.4	4.00402		31.4	4.59276		31.4	4.02839		31.4	4.00632		31.4	3.16283		31.4	3.34482		31.4	3.93391
31.45	3.8261		31.45	5.24247		31.45	4.49411		31.45	5.5596		31.45	3.07786		31.45	3.53525		31.45	4.12766		31.45	3.84931		31.45	3.37962		31.45	2.81424		31.45	3.2113		31.45	4.23044
31.5	4.36825		31.5	4.69599		31.5	4.29074		31.5	4.69713		31.5	3.26358		31.5	3.8817		31.5	5.37247		31.5	3.72185		31.5	3.93503		31.5	3.25412		31.5	3.1991		31.5	4.4403
31.55	4.13765		31.55	4.3587		31.55	3.84302		31.55	4.28754		31.55	3.2366		31.55	4.11635		31.55	3.97313		31.55	3.34475		31.55	4.19132		31.55	2.87471		31.55	3.43308		31.55	4.02975
31.6	3.32265		31.6	4.37899		31.6	4.05914		31.6	4.6278		31.6	3.2137		31.6	3.6055		31.6	3.43089		31.6	3.67448		31.6	3.82473		31.6	3.49623		31.6	3.55535		31.6	3.78019
31.65	3.43041		31.65	4.09577		31.65	3.91118		31.65	4.95631		31.65	3.15437		31.65	3.67044		31.65	3.94318		31.65	3.78173		31.65	3.67499		31.65	3.41338		31.65	3.40669		31.65	4.04284
31.7	3.00942		31.7	4.49063		31.7	3.71126		31.7	5.05488		31.7	3.26703		31.7	3.22701		31.7	3.57547		31.7	4.29774		31.7	4.63379		31.7	3.14215		31.7	3.68677		31.7	4.15828
31.75	3.35518		31.75	4.40231		31.75	4.06072		31.75	4.15312		31.75	3.18622		31.75	3.82535		31.75	3.94961		31.75	3.45037		31.75	3.69583		31.75	3.65585		31.75	2.90246		31.75	4.03382
31.8	3.69141		31.8	5.173		31.8	4.0357		31.8	3.95818		31.8	3.36762		31.8	3.0394		31.8	4.12247		31.8	4.06865		31.8	3.51102		31.8	3.48857		31.8	3.4392		31.8	3.83232
31.85	3.91694		31.85	4.79586		31.85	3.95102		31.85	4.56058		31.85	3.02593		31.85	3.77947		31.85	4.60249		31.85	3.98218		31.85	3.09699		31.85	3.66397		31.85	3.1892		31.85	4.23288
31.9	3.20518		31.9	4.87822		31.9	3.87477		31.9	4.7086		31.9	4.1095		31.9	3.58506		31.9	3.97973		31.9	2.81333		31.9	2.84711		31.9	4.09681		31.9	2.84647		31.9	3.80183
31.95	4.02245		31.95	4.64763		31.95	3.78174		31.95	4.14006		31.95	3.29146		31.95	3.71925		31.95	4.75129		31.95	3.33517		31.95	3.7465		31.95	2.74432		31.95	2.99981		31.95	4.82702
32	3.55862		32	5.3562		32	3.56273		32	4.03404		32	3.58224		32	3.61849		32	5.00928		32	3.77693		32	3.83323		32	3.23713		32	3.92741		32	4.03379
32.05	3.55358		32.05	4.81868		32.05	4.13135		32.05	4.71603		32.05	3.45921		32.05	3.17174		32.05	3.9272		32.05	3.92324		32.05	3.49376		32.05	3.13324		32.05	3.70685		32.05	4.89677
32.1	4.28398		32.1	4.63912		32.1	3.8179		32.1	4.10706		32.1	3.01661		32.1	3.3662		32.1	4.55871		32.1	3.82533		32.1	3.96443		32.1	2.99031		32.1	3.29424		32.1	3.93275
32.15	4.16708		32.15	4.60532		32.15	3.87543		32.15	4.02347		32.15	2.81389		32.15	3.8578		32.15	4.50751		32.15	3.55267		32.15	3.88965		32.15	3.45549		32.15	3.70846		32.15	4.5338
32.2	3.94215		32.2	4.6218		32.2	3.98571		32.2	3.81826		32.2	3.23057		32.2	4.06063		32.2	3.5898		32.2	3.20784		32.2	3.37951		32.2	3.43176		32.2	2.96208		32.2	4.5603
32.25	3.5981		32.25	5.20134		32.25	3.99035		32.25	4.01606		32.25	2.6792		32.25	3.35115		32.25	4.7095		32.25	3.33944		32.25	2.90997		32.25	3.34392		32.25	3.15726		32.25	3.63724
32.3	3.61572		32.3	4.3155		32.3	3.90958		32.3	4.15062		32.3	2.59992		32.3	3.20024		32.3	4.16098		32.3	3.40288		32.3	3.49041		32.3	3.28549		32.3	3.56584		32.3	4.22226
32.35	4.08787		32.35	4.65042		32.35	4.42534		32.35	3.75204		32.35	2.95996		32.35	3.9157		32.35	4.23724		32.35	3.16985		32.35	3.38471		32.35	3.10065		32.35	3.22775		32.35	3.929
32.4	4.41556		32.4	4.0297		32.4	3.47741		32.4	4.17092		32.4	2.53948		32.4	4.01484		32.4	3.70248		32.4	3.52796		32.4	3.4592		32.4	3.03225		32.4	2.95907		32.4	3.80531
32.45	3.89697		32.45	4.07346		32.45	4.21811		32.45	4.2907		32.45	3.11932		32.45	2.8496		32.45	3.92609		32.45	3.75739		32.45	3.27666		32.45	2.9379		32.45	3.19154		32.45	3.46335
32.5	3.62398		32.5	4.18848		32.5	4.59977		32.5	4.14044		32.5	2.92686		32.5	2.83704		32.5	4.50237		32.5	3.70453		32.5	3.23353		32.5	2.67793		32.5	3.32467		32.5	3.05038
32.55	3.65174		32.55	4.98692		32.55	3.69259		32.55	4.33509		32.55	2.85127		32.55	3.83856		32.55	4.48326		32.55	3.29195		32.55	3.23979		32.55	2.91474		32.55	3.05755		32.55	4.53541
32.6	3.76781		32.6	4.60673		32.6	3.43736		32.6	3.7375		32.6	2.72894		32.6	3.15751		32.6	4.21198		32.6	3.40898		32.6	2.92485		32.6	3.16982		32.6	3.26927		32.6	4.21048
32.65	3.61536		32.65	4.14536		32.65	4.61321		32.65	4.21583		32.65	2.55552		32.65	3.5292		32.65	5.01818		32.65	3.52385		32.65	3.18907		32.65	3.30242		32.65	3.11341		32.65	3.57898
32.7	2.87787		32.7	3.94345		32.7	4.54497		32.7	3.73706		32.7	3.1885		32.7	3.63032		32.7	3.8483		32.7	3.90286		32.7	2.97403		32.7	2.99969		32.7	2.7772		32.7	4.39164
32.75	3.6997		32.75	4.12895		32.75	3.39966		32.75	4.30956		32.75	2.90015		32.75	3.17642		32.75	4.359		32.75	3.75216		32.75	3.38818		32.75	3.25529		32.75	2.66518		32.75	4.1772
32.8	3.85265		32.8	3.84395		32.8	4.11371		32.8	4.06689		32.8	2.31021		32.8	4.05609		32.8	4.01168		32.8	3.74564		32.8	3.58508		32.8	2.75872		32.8	2.86105		32.8	4.22546
32.85	3.38166		32.85	4.86212		32.85	3.40672		32.85	3.94901		32.85	3.2112		32.85	3.456		32.85	4.38982		32.85	3.60871		32.85	3.44326		32.85	2.59776		32.85	3.55504		32.85	4.45932
32.9	3.7452		32.9	5.66943		32.9	3.84674		32.9	3.61421		32.9	3.00636		32.9	3.20499		32.9	3.98034		32.9	3.22074		32.9	2.98549		32.9	3.34336		32.9	3.08676		32.9	3.49009
32.95	3.60363		32.95	4.63846		32.95	4.27826		32.95	4.0427		32.95	3.1424		32.95	3.2819		32.95	3.94238		32.95	3.63832		32.95	3.43837		32.95	3.07039		32.95	2.85339		32.95	4.39259
33	3.28534		33	4.40819		33	3.31309		33	3.26165		33	3.03939		33	3.31864		33	4.2809		33	4.04312		33	3.05103		33	3.04914		33	3.19722		33	4.13999
33.05	3.7285		33.05	4.66089		33.05	3.5153		33.05	4.58614		33.05	3.03059		33.05	3.15305		33.05	3.73706		33.05	3.66433		33.05	3.05781		33.05	3.0115		33.05	3.0567		33.05	4.91141
33.1	3.95628		33.1	4.92311		33.1	3.43298		33.1	4.33201		33.1	2.75215		33.1	3.11856		33.1	4.17579		33.1	3.75898		33.1	2.25463		33.1	3.03405		33.1	3.18957		33.1	3.93913
33.15	3.85833		33.15	4.80803		33.15	3.67026		33.15	4.02037		33.15	3.13784		33.15	2.87723		33.15	3.55476		33.15	3.01744		33.15	3.31156		33.15	3.36858		33.15	3.02929		33.15	3.9477
33.2	3.57068		33.2	4.24583		33.2	4.18606		33.2	4.0577		33.2	2.4802		33.2	3.15751		33.2	3.98733		33.2	3.07618		33.2	2.89567		33.2	3.27858		33.2	3.23308		33.2	4.31258
33.25	3.29305		33.25	4.29323		33.25	3.52551		33.25	4.18438		33.25	2.95729		33.25	4.06741		33.25	3.51802		33.25	3.57862		33.25	3.16592		33.25	2.62228		33.25	2.83949		33.25	4.04854
33.3	2.90613		33.3	3.95133		33.3	4.04662		33.3	4.28107		33.3	2.57133		33.3	3.02721		33.3	3.49048		33.3	3.7643		33.3	3.46423		33.3	2.88361		33.3	3.20046		33.3	3.04324
33.35	2.86953		33.35	4.05254		33.35	3.47729		33.35	4.49687		33.35	3.16378		33.35	3.03918		33.35	3.31609		33.35	3.66148		33.35	3.2055		33.35	2.69583		33.35	2.9636		33.35	3.07105
33.4	3.35439		33.4	3.95324		33.4	3.66344		33.4	3.69917		33.4	2.47823		33.4	3.23885		33.4	4.1081		33.4	3.60522		33.4	3.03409		33.4	3.12332		33.4	3.81759		33.4	3.34808
33.45	3.68677		33.45	3.63567		33.45	3.762		33.45	3.79737		33.45	2.05443		33.45	3.03982		33.45	4.2531		33.45	3.64423		33.45	3.36938		33.45	2.95107		33.45	3.19896		33.45	2.96787
33.5	3.29799		33.5	4.08931		33.5	3.9183		33.5	4.14841		33.5	2.88007		33.5	3.1711		33.5	4.25559		33.5	3.94927		33.5	3.58011		33.5	2.76124		33.5	2.84196		33.5	3.51671
33.55	3.57146		33.55	4.70405		33.55	4.14808		33.55	4.22142		33.55	2.70287		33.55	3.20506		33.55	4.15972		33.55	3.22479		33.55	2.83279		33.55	3.27107		33.55	2.87216		33.55	3.86507
33.6	3.07351		33.6	4.35809		33.6	4.14844		33.6	4.07759		33.6	3.27837		33.6	2.97754		33.6	4.12545		33.6	3.45251		33.6	3.01033		33.6	3.53606		33.6	3.01287		33.6	4.09765
33.65	3.72507		33.65	4.11497		33.65	3.6702		33.65	3.85639		33.65	2.93653		33.65	2.84147		33.65	3.70478		33.65	3.34235		33.65	2.92018		33.65	3.10079		33.65	3.56046		33.65	3.72978
33.7	3.79795		33.7	4.96672		33.7	4.09669		33.7	4.03478		33.7	3.01605		33.7	3.24302		33.7	4.49141		33.7	3.64979		33.7	3.27355		33.7	3.46378		33.7	3.31858		33.7	4.26458
33.75	3.28689		33.75	4.17152		33.75	3.47969		33.75	3.52967		33.75	3.06949		33.75	3.45238		33.75	3.83693		33.75	4.12334		33.75	3.4884		33.75	2.87747		33.75	3.50895		33.75	4.06621
33.8	3.82628		33.8	4.45433		33.8	3.88826		33.8	4.40308		33.8	2.34318		33.8	2.98378		33.8	4.4485		33.8	3.68216		33.8	3.02717		33.8	3.44206		33.8	3.24774		33.8	3.59007
33.85	3.65313		33.85	4.96356		33.85	4.2901		33.85	4.49811		33.85	3.06662		33.85	2.88376		33.85	4.53432		33.85	4.05221		33.85	3.40724		33.85	3.46031		33.85	2.9548		33.85	3.27093
33.9	4.05789		33.9	4.83219		33.9	4.70198		33.9	3.72647		33.9	2.38503		33.9	2.56731		33.9	4.10977		33.9	3.78925		33.9	3.04143		33.9	3.92552		33.9	2.89562		33.9	3.81688
33.95	3.5397		33.95	4.78348		33.95	4.01793		33.95	4.51335		33.95	2.80403		33.95	2.14834		33.95	4.28781		33.95	3.31674		33.95	3.14596		33.95	3.82104		33.95	3.28659		33.95	3.69142
34	3.64945		34	4.95409		34	4.02976		34	4.92127		34	2.48731		34	3.74272		34	3.93396		34	3.48929		34	3.07565		34	4.67253		34	3.47973		34	3.50648
34.05	4.57866		34.05	5.18036		34.05	4.98414		34.05	5.03942		34.05	2.5525		34.05	2.83319		34.05	4.41946		34.05	4.08505		34.05	3.64624		34.05	5.4234		34.05	3.59188		34.05	4.13262
34.1	4.57016		34.1	5.40204		34.1	5.04842		34.1	3.94924		34.1	3.01751		34.1	3.7412		34.1	4.03862		34.1	3.82716		34.1	3.31228		34.1	5.50686		34.1	3.62767		34.1	4.31379
34.15	4.45502		34.15	5.03829		34.15	4.71337		34.15	5.53331		34.15	3.36152		34.15	3.68959		34.15	4.33062		34.15	4.2222		34.15	3.9003		34.15	7.02659		34.15	3.31639		34.15	4.79903
34.2	4.02088		34.2	5.81498		34.2	4.77756		34.2	4.61469		34.2	3.18486		34.2	3.79154		34.2	4.7572		34.2	4.32024		34.2	3.42574		34.2	7.31445		34.2	3.8289		34.2	4.46099
34.25	4.93607		34.25	6.44038		34.25	5.29161		34.25	6.1623		34.25	2.97291		34.25	3.56708		34.25	5.32127		34.25	4.36006		34.25	3.41169		34.25	6.90935		34.25	3.63561		34.25	4.52681
34.3	5.14449		34.3	5.94395		34.3	5.8739		34.3	5.56138		34.3	2.99736		34.3	3.67819		34.3	4.52222		34.3	4.96919		34.3	3.92658		34.3	6.67737		34.3	4.09739		34.3	5.16111
34.35	5.36922		34.35	6.81252		34.35	5.18646		34.35	5.77682		34.35	3.51445		34.35	4.03199		34.35	5.47976		34.35	4.77497		34.35	3.84223		34.35	6.19606		34.35	3.92543		34.35	4.15648
34.4	6.20209		34.4	7.4695		34.4	6.20177		34.4	5.86835		34.4	3.18213		34.4	3.86913		34.4	5.95671		34.4	5.55856		34.4	4.13268		34.4	5.70646		34.4	3.9007		34.4	4.47833
34.45	6.28457		34.45	7.51411		34.45	6.13098		34.45	5.08191		34.45	3.24495		34.45	4.44057		34.45	6.22588		34.45	5.77665		34.45	4.34003		34.45	5.48051		34.45	4.0529		34.45	6.07584
34.5	6.16574		34.5	7.79017		34.5	5.84412		34.5	6.33226		34.5	3.24164		34.5	4.59752		34.5	5.92139		34.5	5.90458		34.5	4.88742		34.5	5.22914		34.5	4.50744		34.5	5.3034
34.55	6.63027		34.55	8.39206		34.55	6.67843		34.55	6.20946		34.55	3.80126		34.55	3.82679		34.55	7.66499		34.55	5.83614		34.55	5.19945		34.55	4.56654		34.55	5.29171		34.55	5.79162
34.6	7.36018		34.6	8.86556		34.6	6.10924		34.6	7.07459		34.6	3.53178		34.6	4.16562		34.6	7.4157		34.6	6.70471		34.6	5.45768		34.6	5.02794		34.6	5.21814		34.6	6.08948
34.65	8.04161		34.65	9.76595		34.65	7.26038		34.65	8.21531		34.65	3.89878		34.65	4.29596		34.65	7.80961		34.65	6.80746		34.65	6.40865		34.65	4.65845		34.65	5.25483		34.65	7.00381
34.7	9.15512		34.7	10.6723		34.7	8.11898		34.7	8.91314		34.7	4.90761		34.7	3.94428		34.7	7.70315		34.7	7.03888		34.7	6.09618		34.7	4.81724		34.7	6.27825		34.7	7.59956
34.75	9.04636		34.75	10.9286		34.75	8.89865		34.75	8.70057		34.75	4.41327		34.75	4.16581		34.75	8.9287		34.75	7.81983		34.75	6.60307		34.75	4.73654		34.75	6.53475		34.75	7.10364
34.8	8.1872		34.8	12.6318		34.8	9.34266		34.8	8.7365		34.8	5.11202		34.8	4.2494		34.8	9.33128		34.8	8.15442		34.8	6.18951		34.8	4.59782		34.8	6.63566		34.8	6.5618
34.85	9.12564		34.85	13.1738		34.85	10.0167		34.85	9.5397		34.85	5.19899		34.85	4.91278		34.85	10.8219		34.85	8.72043		34.85	6.61823		34.85	4.97332		34.85	6.77327		34.85	7.91231
34.9	9.65044		34.9	14.1443		34.9	9.70626		34.9	10.4811		34.9	5.20786		34.9	4.75261		34.9	11.1867		34.9	8.80681		34.9	7.42343		34.9	5.53319		34.9	7.61931		34.9	7.81899
34.95	10.2852		34.95	14.1583		34.95	10.6847		34.95	9.50306		34.95	5.85355		34.95	5.40255		34.95	11.0879		34.95	9.26316		34.95	7.29928		34.95	5.42067		34.95	7.64062		34.95	7.97429
35	10.0758		35	14.7314		35	11.4286		35	11.8412		35	5.80621		35	5.52869		35	10.5385		35	9.5338		35	9.04658		35	5.50062		35	7.06566		35	9.79614
35.05	9.38765		35.05	16.01		35.05	10.9957		35.05	10.7782		35.05	5.1503		35.05	6.5323		35.05	11.2966		35.05	8.98091		35.05	8.70084		35.05	5.50374		35.05	7.02814		35.05	9.50065
35.1	9.62784		35.1	14.9935		35.1	10.7922		35.1	11.9571		35.1	5.64714		35.1	6.34852		35.1	10.854		35.1	8.57457		35.1	8.47008		35.1	5.07287		35.1	7.17494		35.1	9.05196
35.15	10.1523		35.15	15.6502		35.15	10.8935		35.15	11.7088		35.15	6.30441		35.15	6.23735		35.15	10.8184		35.15	10.4738		35.15	9.07755		35.15	5.62358		35.15	8.23819		35.15	8.62837
35.2	8.26666		35.2	14.1984		35.2	10.4196		35.2	10.8391		35.2	5.4292		35.2	6.82917		35.2	10.6252		35.2	9.49466		35.2	8.91163		35.2	5.64727		35.2	7.31873		35.2	10.1394
35.25	9.08157		35.25	14.0586		35.25	10.68		35.25	11.5956		35.25	5.96825		35.25	6.29527		35.25	11.0479		35.25	9.28505		35.25	8.58792		35.25	5.71889		35.25	7.08515		35.25	9.23331
35.3	8.40039		35.3	13.3495		35.3	10.4231		35.3	10.6409		35.3	4.67011		35.3	6.49614		35.3	10.7069		35.3	8.07269		35.3	8.84568		35.3	5.16948		35.3	7.11208		35.3	8.54447
35.35	6.52016		35.35	12.1136		35.35	8.97102		35.35	10.478		35.35	4.76881		35.35	6.38869		35.35	9.65645		35.35	8.88852		35.35	8.73601		35.35	5.17713		35.35	6.57361		35.35	8.87585
35.4	6.21315		35.4	11.5586		35.4	9.20657		35.4	10.1015		35.4	5.60449		35.4	5.84527		35.4	8.94396		35.4	7.69587		35.4	7.89994		35.4	4.72234		35.4	6.17807		35.4	7.62856
35.45	6.42012		35.45	11.2561		35.45	8.7881		35.45	9.89158		35.45	4.94243		35.45	5.94596		35.45	9.21914		35.45	6.83279		35.45	7.61619		35.45	4.88161		35.45	5.67013		35.45	6.8045
35.5	5.82772		35.5	11.503		35.5	7.86113		35.5	9.30125		35.5	4.76363		35.5	6.254		35.5	8.34258		35.5	6.8621		35.5	8.08298		35.5	4.91918		35.5	5.31551		35.5	7.31916
35.55	5.5602		35.55	10.8756		35.55	7.44984		35.55	8.0589		35.55	4.33741		35.55	5.90719		35.55	6.81126		35.55	6.0934		35.55	6.68799		35.55	5.04412		35.55	5.39466		35.55	6.38965
35.6	5.43375		35.6	9.49359		35.6	6.9036		35.6	8.52703		35.6	3.92603		35.6	5.75794		35.6	7.3937		35.6	6.02382		35.6	5.79764		35.6	4.07509		35.6	4.8545		35.6	6.59175
35.65	4.46103		35.65	8.55093		35.65	6.49755		35.65	7.33728		35.65	3.59095		35.65	5.69103		35.65	5.80417		35.65	5.32677		35.65	5.8007		35.65	3.90824		35.65	4.50278		35.65	6.97914
35.7	4.5947		35.7	8.19105		35.7	6.70796		35.7	7.07817		35.7	3.55387		35.7	4.32893		35.7	5.60251		35.7	5.22549		35.7	5.89532		35.7	3.80541		35.7	4.48949		35.7	6.05958
35.75	4.35703		35.75	6.99122		35.75	5.88629		35.75	6.6263		35.75	3.25646		35.75	4.33843		35.75	5.7445		35.75	4.43844		35.75	5.6559		35.75	3.53982		35.75	3.73127		35.75	4.66418
35.8	4.23212		35.8	6.83158		35.8	4.91861		35.8	6.366		35.8	3.64367		35.8	4.38611		35.8	5.31457		35.8	5.16052		35.8	5.15799		35.8	3.25938		35.8	4.05218		35.8	4.47793
35.85	3.83391		35.85	5.96304		35.85	4.6926		35.85	5.56586		35.85	2.95603		35.85	3.78825		35.85	5.19311		35.85	4.58306		35.85	4.37988		35.85	3.11		35.85	3.16938		35.85	4.48964
35.9	3.68621		35.9	5.85645		35.9	4.41005		35.9	5.72999		35.9	2.81671		35.9	3.95746		35.9	4.75793		35.9	4.73558		35.9	4.60651		35.9	3.05682		35.9	3.73191		35.9	3.94416
35.95	3.93598		35.95	5.05689		35.95	4.13869		35.95	5.33424		35.95	2.84112		35.95	4.04004		35.95	4.46968		35.95	3.87072		35.95	4.01168		35.95	3.15727		35.95	3.36059		35.95	3.73731
36	3.63923		36	4.94841		36	4.27345		36	4.88713		36	3.15764		36	3.35647		36	4.13632		36	4.0103		36	3.53466		36	2.87601		36	3.54302		36	4.21312
36.05	2.81089		36.05	4.56658		36.05	4.2507		36.05	4.22832		36.05	2.47111		36.05	3.20266		36.05	4.49892		36.05	3.46052		36.05	4.12248		36.05	2.89874		36.05	3.10804		36.05	3.56991
36.1	3.4255		36.1	5.0097		36.1	3.83688		36.1	4.39637		36.1	2.81892		36.1	3.65895		36.1	4.01709		36.1	3.95786		36.1	3.61752		36.1	2.64634		36.1	2.9625		36.1	3.95914
36.15	3.25926		36.15	4.61102		36.15	3.88675		36.15	4.22169		36.15	2.7328		36.15	3.09058		36.15	4.34264		36.15	3.28702		36.15	3.56152		36.15	2.62666		36.15	2.90452		36.15	3.69858
36.2	3.21086		36.2	4.37391		36.2	3.82756		36.2	3.79279		36.2	2.56594		36.2	2.97459		36.2	3.85738		36.2	3.24917		36.2	2.8124		36.2	3.07549		36.2	3.19969		36.2	3.69248
36.25	3.08964		36.25	4.45263		36.25	3.98128		36.25	3.52644		36.25	2.8349		36.25	2.77858		36.25	3.70286		36.25	2.99696		36.25	3.55042		36.25	2.87843		36.25	2.93714		36.25	3.22915
36.3	3.80118		36.3	4.81907		36.3	3.50136		36.3	3.64739		36.3	2.39792		36.3	2.42781		36.3	4.19743		36.3	3.39123		36.3	3.14954		36.3	2.90909		36.3	2.72476		36.3	3.74701
36.35	2.95447		36.35	4.35335		36.35	3.41812		36.35	3.48307		36.35	2.38098		36.35	3.20486		36.35	3.53943		36.35	3.37356		36.35	3.19397		36.35	2.44471		36.35	2.88765		36.35	3.58296
36.4	3.26841		36.4	4.41867		36.4	3.53499		36.4	3.7901		36.4	2.21976		36.4	3.22743		36.4	3.12069		36.4	2.98642		36.4	3.09622		36.4	2.35973		36.4	2.97636		36.4	3.40282
36.45	2.69581		36.45	4.01201		36.45	3.8742		36.45	3.5608		36.45	2.07025		36.45	2.43481		36.45	3.35401		36.45	3.13818		36.45	2.82958		36.45	2.51891		36.45	2.81322		36.45	3.31414
36.5	3.0532		36.5	4.17942		36.5	3.47445		36.5	3.59226		36.5	2.27748		36.5	2.39442		36.5	3.08005		36.5	2.9301		36.5	2.99873		36.5	2.21622		36.5	2.99529		36.5	3.02161
36.55	2.99411		36.55	4.74802		36.55	3.66171		36.55	3.27328		36.55	2.23539		36.55	2.57743		36.55	2.98597		36.55	3.18241		36.55	3.07804		36.55	2.21819		36.55	2.45471		36.55	3.2439
36.6	2.60093		36.6	3.79335		36.6	3.21806		36.6	3.35543		36.6	2.51822		36.6	2.48908		36.6	3.37013		36.6	2.99099		36.6	2.31829		36.6	2.13589		36.6	2.77578		36.6	2.94387
36.65	3.07699		36.65	3.94817		36.65	3.2109		36.65	3.57404		36.65	2.16965		36.65	2.50466		36.65	3.13148		36.65	2.92653		36.65	2.39594		36.65	2.70361		36.65	2.465		36.65	2.98466
36.7	2.9292		36.7	3.77271		36.7	3.89154		36.7	4.07642		36.7	2.79641		36.7	2.64261		36.7	3.23884		36.7	2.73691		36.7	3.16364		36.7	2.383		36.7	2.35102		36.7	2.94631
36.75	2.90861		36.75	4.16775		36.75	3.35793		36.75	3.20785		36.75	2.23722		36.75	2.85789		36.75	2.8451		36.75	2.80992		36.75	2.85554		36.75	2.56965		36.75	2.52945		36.75	2.66971
36.8	3.1435		36.8	4.34939		36.8	3.04708		36.8	3.3047		36.8	2.22857		36.8	2.6579		36.8	2.80672		36.8	2.80778		36.8	2.67742		36.8	2.55516		36.8	2.46894		36.8	3.16698
36.85	2.67508		36.85	4.02887		36.85	3.02208		36.85	3.38651		36.85	2.1192		36.85	2.68267		36.85	2.58214		36.85	3.10477		36.85	2.96297		36.85	2.60214		36.85	2.53552		36.85	3.36331
36.9	3.44093		36.9	3.70981		36.9	3.42532		36.9	3.25607		36.9	2.31792		36.9	2.66773		36.9	2.65728		36.9	2.86312		36.9	2.81756		36.9	2.47483		36.9	2.22901		36.9	2.60149
36.95	2.6871		36.95	4.16903		36.95	3.4888		36.95	3.35846		36.95	2.44292		36.95	2.52789		36.95	2.85625		36.95	2.86258		36.95	2.73408		36.95	2.33085		36.95	2.54351		36.95	2.91021
37	2.45682		37	3.27146		37	3.38942		37	3.22141		37	2.20837		37	2.55389		37	3.25022		37	2.71431		37	2.61597		37	2.98793		37	2.46907		37	2.5152
37.05	2.35205		37.05	3.44929		37.05	3.32774		37.05	3.18968		37.05	2.05052		37.05	2.39494		37.05	2.91321		37.05	2.38538		37.05	2.71007		37.05	2.84893		37.05	2.40375		37.05	2.43203
37.1	2.64776		37.1	3.08705		37.1	2.88673		37.1	2.7862		37.1	2.22127		37.1	2.18807		37.1	2.85121		37.1	2.67211		37.1	2.5912		37.1	2.75823		37.1	2.58149		37.1	2.54139
37.15	2.70363		37.15	3.55209		37.15	3.018		37.15	2.88111		37.15	1.62494		37.15	2.77891		37.15	3.03704		37.15	2.56681		37.15	2.84147		37.15	2.92994		37.15	2.60315		37.15	2.96444
37.2	2.84074		37.2	3.77745		37.2	2.97142		37.2	3.5607		37.2	2.04608		37.2	2.719		37.2	2.60233		37.2	2.55356		37.2	2.7453		37.2	2.62926		37.2	2.37478		37.2	2.85669
37.25	2.64616		37.25	3.60271		37.25	3.99135		37.25	3.28679		37.25	2.07489		37.25	2.44525		37.25	2.95394		37.25	2.73969		37.25	2.83791		37.25	2.64596		37.25	2.33999		37.25	2.80852
37.3	2.54919		37.3	3.35084		37.3	3.04863		37.3	3.12677		37.3	1.9796		37.3	2.21643		37.3	3.04327		37.3	2.89143		37.3	3.16074		37.3	2.72574		37.3	1.91012		37.3	3.03609
37.35	2.59809		37.35	3.3416		37.35	2.77003		37.35	3.28083		37.35	2.03115		37.35	2.25044		37.35	2.63708		37.35	2.57307		37.35	2.58676		37.35	1.99158		37.35	2.18873		37.35	2.63425
37.4	2.25069		37.4	3.9002		37.4	3.41398		37.4	2.90534		37.4	2.17386		37.4	2.21356		37.4	2.8542		37.4	2.9236		37.4	2.7047		37.4	2.70884		37.4	2.31795		37.4	2.54823
37.45	2.28143		37.45	4.17303		37.45	2.90715		37.45	3.43702		37.45	2.36199		37.45	2.61861		37.45	2.54403		37.45	2.73097		37.45	2.94925		37.45	2.37347		37.45	2.48322		37.45	2.34224
37.5	2.60462		37.5	3.66554		37.5	3.05061		37.5	3.30861		37.5	1.93136		37.5	2.14588		37.5	2.75969		37.5	3.0498		37.5	2.93337		37.5	2.38626		37.5	2.48568		37.5	2.45984
37.55	3.28158		37.55	3.43078		37.55	3.42623		37.55	3.12498		37.55	2.15176		37.55	2.36158		37.55	2.75206		37.55	2.20772		37.55	2.79322		37.55	2.48796		37.55	2.45834		37.55	3.08914
37.6	2.79475		37.6	3.70529		37.6	3.22463		37.6	3.14051		37.6	1.99811		37.6	2.2302		37.6	3.18495		37.6	3.13383		37.6	2.55218		37.6	1.84783		37.6	2.16741		37.6	2.47769
37.65	2.94274		37.65	4.40297		37.65	2.75944		37.65	3.10779		37.65	2.42528		37.65	2.1681		37.65	3.0107		37.65	2.94217		37.65	2.22489		37.65	1.62578		37.65	2.2901		37.65	2.64803
37.7	2.69266		37.7	3.45485		37.7	2.82747		37.7	2.34042		37.7	2.43006		37.7	2.55016		37.7	2.92876		37.7	2.45691		37.7	2.49127		37.7	2.08722		37.7	2.19102		37.7	2.57991
37.75	2.73915		37.75	3.49499		37.75	2.95227		37.75	3.35286		37.75	1.81808		37.75	2.58663		37.75	2.57687		37.75	2.5551		37.75	2.66399		37.75	1.99542		37.75	2.26614		37.75	2.62191
37.8	2.52643		37.8	3.80529		37.8	3.45455		37.8	2.86389		37.8	2.11605		37.8	2.1118		37.8	3.15781		37.8	2.53968		37.8	2.34021		37.8	2.18325		37.8	2.11696		37.8	3.12849
37.85	2.56772		37.85	3.7693		37.85	3.08378		37.85	3.0621		37.85	2.34266		37.85	2.43271		37.85	2.35393		37.85	2.0519		37.85	2.89977		37.85	1.85011		37.85	2.26627		37.85	2.80375
37.9	2.55464		37.9	3.69599		37.9	3.11491		37.9	2.91843		37.9	1.99295		37.9	2.28238		37.9	2.93795		37.9	2.62431		37.9	2.8615		37.9	2.26247		37.9	2.61811		37.9	2.50874
37.95	2.80821		37.95	4.007		37.95	2.71257		37.95	3.21786		37.95	1.73844		37.95	2.60507		37.95	3.0307		37.95	2.6275		37.95	2.74776		37.95	2.4193		37.95	2.17389		37.95	2.52596
38	2.53762		38	3.39228		38	2.83745		38	3.03109		38	1.86169		38	2.38945		38	2.71846		38	2.82348		38	2.80051		38	2.15134		38	2.35987		38	2.71349
38.05	2.81974		38.05	3.11021		38.05	2.48319		38.05	3.1129		38.05	2.27905		38.05	2.11431		38.05	2.89032		38.05	2.62702		38.05	2.53138		38.05	2.45366		38.05	2.29628		38.05	2.85019
38.1	2.80504		38.1	3.5797		38.1	2.80002		38.1	3.11679		38.1	2.11678		38.1	2.0311		38.1	2.89725		38.1	2.66577		38.1	2.66847		38.1	2.20756		38.1	2.65087		38.1	3.40148
38.15	2.53307		38.15	3.95454		38.15	2.66237		38.15	3.28882		38.15	2.22729		38.15	2.55043		38.15	3.13404		38.15	2.33157		38.15	2.59861		38.15	2.26671		38.15	2.31065		38.15	2.80855
38.2	2.94702		38.2	3.79402		38.2	2.82291		38.2	2.78414		38.2	1.90898		38.2	2.2042		38.2	3.25766		38.2	2.82164		38.2	2.43053		38.2	2.39274		38.2	2.46346		38.2	2.95376
38.25	2.93124		38.25	3.2807		38.25	2.98452		38.25	3.46005		38.25	2.30089		38.25	2.52317		38.25	3.37043		38.25	2.73816		38.25	2.48323		38.25	2.36158		38.25	2.33423		38.25	2.33128
38.3	2.84902		38.3	3.78021		38.3	3.0257		38.3	3.16646		38.3	2.39277		38.3	2.21867		38.3	2.52729		38.3	2.55302		38.3	2.41814		38.3	2.00257		38.3	2.20351		38.3	2.72241
38.35	3.26096		38.35	3.50607		38.35	3.07653		38.35	3.30734		38.35	2.40738		38.35	2.16203		38.35	3.34061		38.35	2.69482		38.35	2.72529		38.35	2.40681		38.35	2.263		38.35	2.50668
38.4	3.31764		38.4	3.46716		38.4	2.98835		38.4	2.99261		38.4	1.92291		38.4	2.32655		38.4	2.95011		38.4	3.13514		38.4	3.0374		38.4	2.05045		38.4	2.5541		38.4	2.82097
38.45	3.38445		38.45	4.29157		38.45	2.74463		38.45	2.61527		38.45	2.14014		38.45	2.1948		38.45	2.74992		38.45	2.81358		38.45	3.03459		38.45	1.97467		38.45	1.79494		38.45	2.81639
38.5	2.55938		38.5	4.08786		38.5	2.98237		38.5	2.7612		38.5	1.88243		38.5	2.2286		38.5	3.06298		38.5	2.3337		38.5	2.72855		38.5	2.40545		38.5	2.24779		38.5	2.46983
38.55	3.26026		38.55	4.01687		38.55	2.867		38.55	3.29844		38.55	2.15867		38.55	2.27523		38.55	2.87923		38.55	2.8756		38.55	2.64407		38.55	2.38025		38.55	2.27885		38.55	2.14341
38.6	3.33104		38.6	3.93851		38.6	3.20662		38.6	3.25378		38.6	2.30993		38.6	1.78407		38.6	3.02842		38.6	2.92671		38.6	2.72204		38.6	2.09892		38.6	2.40004		38.6	2.92003
38.65	3.27037		38.65	3.97562		38.65	3.26133		38.65	2.78522		38.65	2.08614		38.65	2.41586		38.65	2.76137		38.65	2.82024		38.65	2.87553		38.65	2.66312		38.65	2.73797		38.65	2.67284
38.7	3.09719		38.7	3.30147		38.7	2.9274		38.7	2.81265		38.7	2.60934		38.7	2.49322		38.7	3.10845		38.7	2.42951		38.7	2.53828		38.7	2.70409		38.7	2.30278		38.7	2.89208
38.75	2.75784		38.75	3.63248		38.75	2.99305		38.75	2.80488		38.75	2.20005		38.75	2.14914		38.75	3.13838		38.75	2.52359		38.75	2.6086		38.75	2.08026		38.75	2.39585		38.75	3.01992
38.8	3.15993		38.8	4.08798		38.8	3.4575		38.8	3.34422		38.8	2.00973		38.8	2.26875		38.8	2.99154		38.8	2.30404		38.8	2.45243		38.8	1.9214		38.8	2.68881		38.8	2.75669
38.85	3.02736		38.85	3.91235		38.85	3.59027		38.85	2.92972		38.85	2.93136		38.85	2.17851		38.85	3.641		38.85	2.69376		38.85	2.34706		38.85	1.9281		38.85	2.28362		38.85	2.66096
38.9	2.97042		38.9	3.52916		38.9	3.34628		38.9	3.29278		38.9	2.30574		38.9	2.3468		38.9	2.59555		38.9	2.99269		38.9	2.77081		38.9	2.72147		38.9	2.52986		38.9	2.77305
38.95	3.10717		38.95	3.9481		38.95	3.20941		38.95	3.05389		38.95	1.81969		38.95	2.65123		38.95	3.60765		38.95	3.05988		38.95	2.82401		38.95	2.31576		38.95	2.86333		38.95	2.35288
39	3.16082		39	4.43423		39	3.26534		39	3.42734		39	2.60352		39	2.56578		39	3.19222		39	2.69008		39	3.30753		39	2.40452		39	2.70438		39	2.95482
39.05	2.69302		39.05	4.20805		39.05	2.91955		39.05	3.44833		39.05	2.38468		39.05	2.45687		39.05	3.11394		39.05	2.74785		39.05	3.15351		39.05	1.86918		39.05	2.61015		39.05	2.9459
39.1	2.99945		39.1	4.6463		39.1	3.21767		39.1	3.24194		39.1	2.54132		39.1	2.25471		39.1	3.40964		39.1	2.6213		39.1	3.04288		39.1	2.28701		39.1	2.79841		39.1	2.55933
39.15	2.63192		39.15	3.88095		39.15	2.9111		39.15	3.02595		39.15	2.06284		39.15	2.52657		39.15	2.68798		39.15	2.74903		39.15	2.5197		39.15	2.12261		39.15	2.50775		39.15	2.71287
39.2	3.02753		39.2	3.64981		39.2	3.4646		39.2	3.31155		39.2	2.04772		39.2	2.00697		39.2	3.12859		39.2	3.07883		39.2	2.98495		39.2	2.17288		39.2	2.67108		39.2	2.34251
39.25	2.69223		39.25	5.16885		39.25	3.20115		39.25	3.29758		39.25	2.92726		39.25	2.4251		39.25	2.94703		39.25	2.81075		39.25	3.18994		39.25	2.15293		39.25	3.11951		39.25	3.19619
39.3	2.85441		39.3	4.64643		39.3	3.39623		39.3	3.37065		39.3	2.10105		39.3	2.86238		39.3	3.50735		39.3	2.52969		39.3	2.8617		39.3	2.43229		39.3	2.43709		39.3	3.16281
39.35	2.97105		39.35	4.1257		39.35	3.46656		39.35	3.30086		39.35	2.43435		39.35	2.08263		39.35	2.96346		39.35	2.97579		39.35	2.90298		39.35	2.22097		39.35	2.83883		39.35	2.57415
39.4	3.38569		39.4	3.60619		39.4	3.68785		39.4	3.38029		39.4	2.35329		39.4	2.58553		39.4	3.38647		39.4	3.03885		39.4	3.22815		39.4	2.02669		39.4	2.46935		39.4	2.94426
39.45	3.92595		39.45	3.87041		39.45	3.0678		39.45	3.47967		39.45	2.38916		39.45	2.79655		39.45	3.22153		39.45	2.88079		39.45	2.95737		39.45	1.97476		39.45	2.73067		39.45	2.9401
39.5	3.59437		39.5	3.97965		39.5	3.35949		39.5	3.15784		39.5	2.44207		39.5	2.71445		39.5	3.36497		39.5	3.0246		39.5	3.1292		39.5	2.35653		39.5	2.42552		39.5	2.7431
39.55	3.27648		39.55	4.02758		39.55	3.04729		39.55	3.56454		39.55	2.18267		39.55	2.18547		39.55	3.46398		39.55	3.05411		39.55	3.68356		39.55	2.70349		39.55	2.76086		39.55	2.98253
39.6	3.69311		39.6	4.77499		39.6	4.21247		39.6	3.61657		39.6	2.55594		39.6	2.78692		39.6	3.3281		39.6	2.79887		39.6	3.4891		39.6	2.49435		39.6	2.42055		39.6	2.85174
39.65	3.35878		39.65	4.1955		39.65	3.41599		39.65	3.55411		39.65	2.13174		39.65	2.17799		39.65	3.70057		39.65	2.95568		39.65	3.40724		39.65	2.46654		39.65	2.85701		39.65	2.87433
39.7	3.24227		39.7	5.04678		39.7	3.38352		39.7	3.34006		39.7	2.33545		39.7	2.75634		39.7	3.38463		39.7	3.2604		39.7	3.25245		39.7	2.57737		39.7	3.28276		39.7	3.20114
39.75	4.0591		39.75	4.17969		39.75	3.94323		39.75	3.40169		39.75	2.40915		39.75	2.58051		39.75	3.48009		39.75	3.43718		39.75	2.67304		39.75	2.58957		39.75	2.94504		39.75	3.11386
39.8	3.34235		39.8	4.89933		39.8	4.10334		39.8	3.54398		39.8	2.74395		39.8	2.38381		39.8	3.49302		39.8	3.12741		39.8	2.83845		39.8	2.4776		39.8	2.77782		39.8	3.29747
39.85	3.98878		39.85	5.01188		39.85	3.39154		39.85	3.83279		39.85	2.88586		39.85	2.63596		39.85	4.15841		39.85	3.26875		39.85	2.75633		39.85	2.66962		39.85	2.81442		39.85	2.97724
39.9	3.5014		39.9	4.72364		39.9	3.75141		39.9	4.60842		39.9	2.74655		39.9	2.77559		39.9	4.15986		39.9	3.67018		39.9	2.91369		39.9	2.5892		39.9	2.86671		39.9	3.5167
39.95	4.07304		39.95	5.2198		39.95	3.86998		39.95	4.35399		39.95	2.42079		39.95	2.35914		39.95	3.5976		39.95	3.7527		39.95	2.96533		39.95	2.70217		39.95	2.93007		39.95	2.81195
40	4.34117		40	5.95415		40	4.1982		40	3.7196		40	2.58316		40	2.96794		40	4.15502		40	3.94912		40	3.44869		40	2.30459		40	3.26203		40	3.92619
40.05	4.44498		40.05	5.32093		40.05	4.1318		40.05	4.47887		40.05	2.47071		40.05	2.44891		40.05	3.47951		40.05	3.48249		40.05	3.71306		40.05	2.74542		40.05	3.65961		40.05	3.64719
40.1	4.69184		40.1	6.11829		40.1	4.54404		40.1	4.53248		40.1	3.18823		40.1	2.92146		40.1	4.20507		40.1	3.8576		40.1	3.44389		40.1	2.68276		40.1	3.45417		40.1	3.76294
40.15	4.93127		40.15	6.02628		40.15	4.55692		40.15	4.51551		40.15	2.84764		40.15	2.54004		40.15	4.11772		40.15	4.18753		40.15	3.52322		40.15	2.8149		40.15	3.33747		40.15	3.74788
40.2	5.26474		40.2	6.55295		40.2	4.49504		40.2	4.67328		40.2	2.54099		40.2	2.69348		40.2	4.55481		40.2	4.95253		40.2	4.1291		40.2	2.93307		40.2	4.23673		40.2	3.64165
40.25	5.89872		40.25	6.74795		40.25	5.39323		40.25	4.75947		40.25	2.55647		40.25	3.01795		40.25	4.9489		40.25	4.60421		40.25	3.72847		40.25	2.67741		40.25	3.58613		40.25	3.84386
40.3	5.33378		40.3	6.80864		40.3	5.35174		40.3	4.719		40.3	3.15618		40.3	2.50724		40.3	5.05565		40.3	4.84007		40.3	3.65452		40.3	2.35644		40.3	3.94399		40.3	4.38389
40.35	7.05406		40.35	7.16798		40.35	4.88123		40.35	4.15904		40.35	3.25171		40.35	3.0714		40.35	4.96505		40.35	5.59022		40.35	4.52086		40.35	3.1617		40.35	4.64947		40.35	4.73234
40.4	6.81094		40.4	7.99102		40.4	5.42305		40.4	4.37518		40.4	3.55903		40.4	3.07124		40.4	5.91944		40.4	5.93661		40.4	4.40586		40.4	3.29034		40.4	4.69452		40.4	4.43362
40.45	7.07899		40.45	7.78408		40.45	5.91758		40.45	5.38734		40.45	3.32797		40.45	3.26572		40.45	5.83702		40.45	6.01613		40.45	4.94987		40.45	3.53753		40.45	4.87565		40.45	4.2034
40.5	8.56364		40.5	10.1381		40.5	5.64191		40.5	6.17012		40.5	3.58658		40.5	3.16228		40.5	5.96469		40.5	7.15961		40.5	4.5905		40.5	3.31525		40.5	5.45471		40.5	4.80827
40.55	9.33417		40.55	9.86675		40.55	7.197		40.55	6.59917		40.55	4.03148		40.55	3.18367		40.55	6.34487		40.55	7.12711		40.55	5.17608		40.55	4.10505		40.55	5.11214		40.55	5.33908
40.6	9.04406		40.6	11.7015		40.6	7.7454		40.6	7.25946		40.6	3.61936		40.6	2.98878		40.6	7.77925		40.6	7.03271		40.6	6.35122		40.6	3.8737		40.6	5.49685		40.6	6.09686
40.65	11.329		40.65	11.6956		40.65	8.60369		40.65	7.56748		40.65	4.68757		40.65	3.37719		40.65	8.24233		40.65	8.69881		40.65	5.9267		40.65	4.02633		40.65	6.26973		40.65	6.57449
40.7	11.5578		40.7	13.2312		40.7	9.47753		40.7	8.42823		40.7	4.81025		40.7	3.49208		40.7	8.60595		40.7	8.79124		40.7	6.66554		40.7	4.82178		40.7	7.57931		40.7	7.40616
40.75	13.5818		40.75	14.1688		40.75	10.9091		40.75	9.47011		40.75	5.2912		40.75	4.19501		40.75	10.0953		40.75	10.0855		40.75	7.25362		40.75	5.54933		40.75	7.84053		40.75	7.52668
40.8	15.2831		40.8	16.6327		40.8	11.9092		40.8	10.3444		40.8	5.42911		40.8	4.18359		40.8	11.1744		40.8	10.8067		40.8	8.25692		40.8	5.22141		40.8	8.63235		40.8	8.29434
40.85	16.663		40.85	19.2374		40.85	12.5742		40.85	11.5703		40.85	5.91236		40.85	5.07611		40.85	12.536		40.85	11.4686		40.85	9.76309		40.85	7.11507		40.85	9.89781		40.85	9.56039
40.9	17.3527		40.9	19.5309		40.9	13.0289		40.9	12.1587		40.9	7.16256		40.9	5.32662		40.9	13.3466		40.9	13.6078		40.9	9.10972		40.9	6.9066		40.9	10.5962		40.9	9.49262
40.95	18.104		40.95	23.2775		40.95	15.7894		40.95	13.516		40.95	7.55424		40.95	5.97929		40.95	15.2778		40.95	15.383		40.95	10.849		40.95	6.97076		40.95	11.0873		40.95	11.0948
41	20.5318		41	23.4713		41	16.9223		41	14.0855		41	7.78413		41	5.95981		41	16.5271		41	15.4016		41	11.8269		41	7.62731		41	12.644		41	12.7389
41.05	20.1198		41.05	26.7177		41.05	19.3449		41.05	17.6551		41.05	8.31915		41.05	7.04927		41.05	17.9735		41.05	16.8456		41.05	13.1638		41.05	8.12169		41.05	13.6423		41.05	13.5278
41.1	19.6632		41.1	27.3515		41.1	19.9397		41.1	18.1085		41.1	9.43665		41.1	7.48979		41.1	19.8861		41.1	18.802		41.1	14.7016		41.1	9.30427		41.1	14.4344		41.1	15.1556
41.15	20.1335		41.15	29.6039		41.15	20.9335		41.15	19.892		41.15	9.9145		41.15	8.41764		41.15	21.5499		41.15	18.1536		41.15	15.5763		41.15	8.54918		41.15	16.283		41.15	15.0745
41.2	22.5857		41.2	32.3847		41.2	23.6919		41.2	21.2891		41.2	10.324		41.2	9.45833		41.2	21.8551		41.2	18.9359		41.2	17.1725		41.2	10.5746		41.2	14.0372		41.2	16.3318
41.25	23.2129		41.25	32.9588		41.25	23.8702		41.25	21.7821		41.25	10.632		41.25	9.58124		41.25	21.5671		41.25	20.2149		41.25	19.1165		41.25	11.163		41.25	17.7117		41.25	17.5534
41.3	22.3347		41.3	32.8556		41.3	24.9754		41.3	22.0632		41.3	10.9212		41.3	9.6204		41.3	21.8858		41.3	22.2127		41.3	17.9425		41.3	10.9936		41.3	16.6969		41.3	18.3549
41.35	20.3444		41.35	35.1767		41.35	24.6775		41.35	24.2889		41.35	11.7966		41.35	11.2931		41.35	23.0246		41.35	22.3506		41.35	21.4408		41.35	11.3167		41.35	16.8287		41.35	19.2965
41.4	20.4692		41.4	34.2764		41.4	25.8458		41.4	24.1508		41.4	10.8387		41.4	10.4634		41.4	23.1733		41.4	20.5245		41.4	20.2149		41.4	11.4823		41.4	16.9629		41.4	18.0366
41.45	19.6769		41.45	32.1228		41.45	23.7589		41.45	24.8089		41.45	11.5422		41.45	12.1995		41.45	22.7386		41.45	21.1868		41.45	21.6168		41.45	11.2487		41.45	15.8263		41.45	18.2146
41.5	18.8992		41.5	30.9055		41.5	24.7647		41.5	24.7921		41.5	10.8525		41.5	11.1293		41.5	21.3507		41.5	19.8013		41.5	21.9688		41.5	10.378		41.5	14.3538		41.5	17.8594
41.55	15.5517		41.55	30.6319		41.55	23.5159		41.55	23.0673		41.55	11.529		41.55	11.8232		41.55	22.4853		41.55	20.031		41.55	21.1894		41.55	10.5701		41.55	15.5381		41.55	17.7092
41.6	14.842		41.6	29.574		41.6	20.7347		41.6	21.2889		41.6	10.3716		41.6	11.4371		41.6	19.631		41.6	16.8515		41.6	21.0684		41.6	9.96741		41.6	13.8453		41.6	16.1271
41.65	13.8454		41.65	26.3733		41.65	19.5178		41.65	20.2309		41.65	9.94337		41.65	13.0781		41.65	17.8154		41.65	15.7577		41.65	20.539		41.65	8.72671		41.65	13.3834		41.65	14.029
41.7	13.3848		41.7	23.498		41.7	18.7232		41.7	20.6534		41.7	8.99377		41.7	11.7047		41.7	17.1534		41.7	15.0595		41.7	18.8381		41.7	8.78341		41.7	11.7648		41.7	14.2201
41.75	12.4214		41.75	21.9659		41.75	15.3358		41.75	18.5711		41.75	8.0191		41.75	11.2		41.75	15.9901		41.75	13.8872		41.75	16.7343		41.75	8.3088		41.75	10.7326		41.75	12.0701
41.8	10.8669		41.8	19.5197		41.8	15.5313		41.8	17.2011		41.8	7.94499		41.8	10.0421		41.8	14.5707		41.8	12.8149		41.8	15.9187		41.8	8.7258		41.8	10.3419		41.8	11.3952
41.85	9.16771		41.85	17.2579		41.85	14.4659		41.85	16.008		41.85	6.59251		41.85	9.42294		41.85	13.4937		41.85	12.8959		41.85	14.9931		41.85	7.38572		41.85	8.94474		41.85	10.567
41.9	8.94002		41.9	15.7189		41.9	12.061		41.9	14.4429		41.9	6.2978		41.9	9.66642		41.9	11.0875		41.9	10.5762		41.9	14.0606		41.9	6.07071		41.9	7.70978		41.9	9.69437
41.95	8.36663		41.95	14.5201		41.95	11.376		41.95	13.3275		41.95	6.47642		41.95	8.48701		41.95	10.1524		41.95	9.71851		41.95	11.7864		41.95	5.72177		41.95	7.94996		41.95	9.01589
42	7.49407		42	12.4655		42	9.91275		42	12.4941		42	5.589		42	7.68688		42	8.84734		42	8.64718		42	10.2033		42	5.03097		42	6.3587		42	8.03682
42.05	5.99262		42.05	12.4084		42.05	9.39211		42.05	11.4558		42.05	4.90698		42.05	7.28393		42.05	8.69973		42.05	7.66158		42.05	9.70695		42.05	4.24906		42.05	6.2509		42.05	7.63651
42.1	5.02934		42.1	10.0611		42.1	7.76887		42.1	9.52352		42.1	4.12525		42.1	6.91069		42.1	7.33787		42.1	7.41077		42.1	9.30162		42.1	4.42242		42.1	5.39618		42.1	5.98129
42.15	5.31869		42.15	9.80669		42.15	7.04697		42.15	8.95717		42.15	4.05592		42.15	5.62303		42.15	7.01924		42.15	6.36479		42.15	8.38886		42.15	3.80466		42.15	4.76677		42.15	5.70718
42.2	5.31193		42.2	8.56475		42.2	7.27359		42.2	9.07587		42.2	3.36623		42.2	5.75376		42.2	5.58719		42.2	6.17786		42.2	7.26698		42.2	3.43699		42.2	4.58165		42.2	4.72879
42.25	4.67285		42.25	7.93346		42.25	5.80259		42.25	7.21053		42.25	3.95827		42.25	4.6605		42.25	5.99312		42.25	5.16904		42.25	6.61924		42.25	3.37626		42.25	4.21245		42.25	4.54009
42.3	4.12623		42.3	7.58644		42.3	5.84916		42.3	6.77574		42.3	3.5068		42.3	3.91633		42.3	4.86655		42.3	4.42662		42.3	6.08784		42.3	3.15643		42.3	4.79819		42.3	4.31991
42.35	4.54778		42.35	7.50013		42.35	5.59529		42.35	6.63171		42.35	3.23748		42.35	4.2124		42.35	4.91562		42.35	5.32749		42.35	5.67474		42.35	3.03337		42.35	4.07247		42.35	4.80307
42.4	4.25864		42.4	6.18671		42.4	5.3651		42.4	6.33304		42.4	3.04601		42.4	4.30633		42.4	4.4264		42.4	4.8201		42.4	4.77446		42.4	2.89648		42.4	3.73002		42.4	3.81127
42.45	4.21951		42.45	6.10692		42.45	4.80079		42.45	5.95627		42.45	3.16184		42.45	4.05333		42.45	4.06461		42.45	4.45453		42.45	4.48746		42.45	2.69709		42.45	3.63095		42.45	3.67735
42.5	3.45743		42.5	5.56625		42.5	3.77935		42.5	5.04727		42.5	3.05436		42.5	3.29862		42.5	4.20862		42.5	4.12897		42.5	4.36759		42.5	2.38764		42.5	3.63861		42.5	3.9969
42.55	4.35168		42.55	4.81417		42.55	4.74835		42.55	5.33356		42.55	2.59565		42.55	3.06668		42.55	4.11112		42.55	3.88634		42.55	4.47546		42.55	1.91054		42.55	3.0717		42.55	4.1436
42.6	4.05886		42.6	5.08948		42.6	4.38009		42.6	4.52628		42.6	2.59752		42.6	2.3393		42.6	4.11551		42.6	4.20772		42.6	4.68218		42.6	2.64613		42.6	3.32438		42.6	3.89146
42.65	2.92996		42.65	4.53601		42.65	3.6185		42.65	4.40022		42.65	2.71143		42.65	2.7354		42.65	2.93494		42.65	4.02644		42.65	4.28788		42.65	2.36298		42.65	2.5117		42.65	3.17792
42.7	3.65629		42.7	5.53968		42.7	4.27037		42.7	3.95278		42.7	2.43422		42.7	2.48897		42.7	4.19276		42.7	3.27835		42.7	4.2385		42.7	2.28525		42.7	3.26991		42.7	3.13516
42.75	3.65137		42.75	5.61339		42.75	3.80076		42.75	3.3888		42.75	2.75078		42.75	3.32936		42.75	3.96174		42.75	3.08861		42.75	3.74519		42.75	2.68572		42.75	2.80931		42.75	2.87344
42.8	3.36644		42.8	4.69476		42.8	3.55959		42.8	3.91562		42.8	2.65937		42.8	2.70431		42.8	3.29646		42.8	3.70505		42.8	3.34252		42.8	2.51639		42.8	2.73226		42.8	3.31369
42.85	4.22263		42.85	4.46211		42.85	3.70492		42.85	3.80981		42.85	2.52487		42.85	2.82062		42.85	3.27646		42.85	3.1819		42.85	3.40266		42.85	1.97667		42.85	2.99785		42.85	3.49572
42.9	3.44156		42.9	4.10309		42.9	4.11718		42.9	3.20951		42.9	2.48588		42.9	2.98918		42.9	3.65172		42.9	3.11321		42.9	3.32405		42.9	2.12541		42.9	2.2718		42.9	3.03647
42.95	3.93449		42.95	4.65869		42.95	3.47714		42.95	3.97446		42.95	2.35211		42.95	3.11159		42.95	3.72355		42.95	3.49133		42.95	3.13156		42.95	2.27611		42.95	2.85648		42.95	2.7614
43	3.30374		43	5.0021		43	4.01652		43	3.45988		43	2.52002		43	2.52273		43	2.79506		43	3.37769		43	3.23477		43	2.39549		43	2.40699		43	3.63356
43.05	3.00744		43.05	4.28275		43.05	2.84753		43.05	4.26911		43.05	2.18689		43.05	2.40205		43.05	3.08143		43.05	3.65527		43.05	3.22297		43.05	2.31481		43.05	2.36464		43.05	3.02304
43.1	3.3061		43.1	4.44827		43.1	3.74942		43.1	3.71491		43.1	2.55694		43.1	2.64496		43.1	3.86474		43.1	3.03398		43.1	4.14457		43.1	2.37407		43.1	3.03567		43.1	3.17077
43.15	3.51673		43.15	5.13444		43.15	3.64546		43.15	3.5055		43.15	2.49256		43.15	1.96817		43.15	2.66643		43.15	3.10045		43.15	3.17589		43.15	2.2978		43.15	3.19201		43.15	2.20735
43.2	3.70784		43.2	4.76086		43.2	3.2058		43.2	3.46544		43.2	2.6629		43.2	2.38918		43.2	3.02308		43.2	2.6924		43.2	3.36421		43.2	2.45081		43.2	2.62023		43.2	2.70834
43.25	2.90902		43.25	4.35848		43.25	2.87491		43.25	3.34781		43.25	2.73162		43.25	1.97644		43.25	2.7275		43.25	2.69694		43.25	3.25773		43.25	2.66081		43.25	2.26922		43.25	2.942
43.3	3.22028		43.3	4.62081		43.3	3.30032		43.3	3.15309		43.3	2.33191		43.3	2.48642		43.3	3.3604		43.3	2.69302		43.3	3.18142		43.3	2.30641		43.3	2.67721		43.3	2.5974
43.35	2.97084		43.35	4.03015		43.35	2.78857		43.35	3.41322		43.35	2.6998		43.35	2.26914		43.35	3.28229		43.35	2.74653		43.35	3.39126		43.35	2.44008		43.35	2.8729		43.35	2.99439
43.4	3.1673		43.4	3.79684		43.4	2.97822		43.4	3.41437		43.4	2.48456		43.4	2.39312		43.4	3.27506		43.4	3.4037		43.4	3.16134		43.4	1.90581		43.4	2.45669		43.4	2.28451
43.45	3.27285		43.45	3.93703		43.45	3.02131		43.45	3.26658		43.45	2.30686		43.45	2.29211		43.45	2.68176		43.45	2.96745		43.45	3.21219		43.45	2.07735		43.45	2.5714		43.45	2.3673
43.5	2.99912		43.5	3.25855		43.5	3.7099		43.5	3.64238		43.5	2.02955		43.5	2.45586		43.5	2.55286		43.5	2.82618		43.5	2.81258		43.5	1.83521		43.5	2.40659		43.5	2.41302
43.55	2.92383		43.55	3.50432		43.55	2.85604		43.55	3.26382		43.55	2.10888		43.55	2.03438		43.55	2.45132		43.55	3.11045		43.55	2.85016		43.55	2.27638		43.55	2.09564		43.55	2.65886
43.6	2.69243		43.6	3.58288		43.6	2.24662		43.6	3.33773		43.6	2.15891		43.6	2.27718		43.6	2.65954		43.6	2.87563		43.6	2.5099		43.6	2.43126		43.6	2.22203		43.6	2.12755
43.65	3.18047		43.65	3.5981		43.65	2.7283		43.65	2.74523		43.65	2.03496		43.65	2.12715		43.65	2.72281		43.65	2.42903		43.65	2.86972		43.65	1.87945		43.65	2.14403		43.65	2.44545
43.7	2.73346		43.7	3.03946		43.7	3.6497		43.7	2.88949		43.7	1.87166		43.7	2.45019		43.7	2.54773		43.7	2.07254		43.7	2.75293		43.7	2.15549		43.7	2.35455		43.7	2.57431
43.75	2.38839		43.75	3.82392		43.75	2.69691		43.75	2.53023		43.75	1.7066		43.75	2.1		43.75	2.45303		43.75	2.17444		43.75	2.83601		43.75	1.8888		43.75	1.86301		43.75	3.28497
43.8	2.29628		43.8	3.18782		43.8	3.25618		43.8	3.10779		43.8	1.77368		43.8	1.87254		43.8	2.68328		43.8	2.47889		43.8	2.85595		43.8	2.23624		43.8	2.20885		43.8	2.56779
43.85	2.39387		43.85	2.94379		43.85	2.99315		43.85	2.67063		43.85	1.8895		43.85	2.13776		43.85	2.52143		43.85	2.36021		43.85	3.04211		43.85	1.81464		43.85	2.36197		43.85	2.13027
43.9	2.5317		43.9	3.02135		43.9	2.82426		43.9	2.53904		43.9	1.971		43.9	2.18588		43.9	2.12158		43.9	2.32944		43.9	1.9528		43.9	1.90126		43.9	2.91831		43.9	2.47789
43.95	2.23165		43.95	3.15684		43.95	2.46974		43.95	2.6873		43.95	1.69487		43.95	2.83339		43.95	2.57293		43.95	2.26386		43.95	2.70336		43.95	2.08123		43.95	2.46645		43.95	2.52596
44	2.46335		44	3.25981		44	2.7057		44	2.61572		44	1.69449		44	2.06987		44	2.71548		44	2.18451		44	2.43612		44	1.94666		44	2.18501		44	2.31604
44.05	2.79471		44.05	3.06639		44.05	2.53543		44.05	2.33255		44.05	1.50178		44.05	1.68786		44.05	2.31289		44.05	2.45357		44.05	2.77306		44.05	2.10861		44.05	2.34441		44.05	2.35283
44.1	2.61781		44.1	2.99994		44.1	2.21367		44.1	2.55941		44.1	2.34246		44.1	1.67122		44.1	2.49995		44.1	2.70337		44.1	2.2339		44.1	1.87607		44.1	2.2036		44.1	2.06044
44.15	2.61416		44.15	2.74661		44.15	2.31018		44.15	2.56063		44.15	2.35255		44.15	2.16434		44.15	2.46125		44.15	2.52605		44.15	2.44499		44.15	2.03775		44.15	2.26147		44.15	1.97688
44.2	2.34883		44.2	2.61294		44.2	2.39867		44.2	2.3125		44.2	1.5974		44.2	2.36354		44.2	2.53198		44.2	2.11227		44.2	2.63371		44.2	2.03509		44.2	1.93583		44.2	2.4038
44.25	2.385		44.25	2.9202		44.25	2.22668		44.25	2.18578		44.25	2.10284		44.25	1.90379		44.25	2.13163		44.25	1.78033		44.25	1.84951		44.25	2.45632		44.25	1.9639		44.25	2.45762
44.3	2.8225		44.3	2.24787		44.3	2.47087		44.3	2.23398		44.3	1.57798		44.3	2.09711		44.3	2.28228		44.3	2.64385		44.3	1.98514		44.3	2.11561		44.3	1.59956		44.3	2.35256
44.35	2.18363		44.35	3.03287		44.35	2.65221		44.35	2.71643		44.35	1.12236		44.35	1.79793		44.35	2.74514		44.35	1.99215		44.35	2.36865		44.35	2.25188		44.35	2.0984		44.35	2.41547
44.4	2.84737		44.4	2.75714		44.4	2.42935		44.4	2.29984		44.4	1.79347		44.4	1.55426		44.4	2.46317		44.4	2.0903		44.4	2.16904		44.4	2.01912		44.4	2.04875		44.4	2.29937
44.45	2.6595		44.45	2.60361		44.45	3.11698		44.45	2.26328		44.45	2.0581		44.45	1.18331		44.45	2.59971		44.45	2.41414		44.45	2.34607		44.45	1.93881		44.45	1.49999		44.45	1.98768
44.5	2.11096		44.5	2.12724		44.5	2.77074		44.5	2.90667		44.5	1.8634		44.5	1.71707		44.5	2.12566		44.5	2.06985		44.5	2.33016		44.5	2.18104		44.5	1.66657		44.5	2.01673
44.55	2.74676		44.55	2.90859		44.55	2.5325		44.55	2.2159		44.55	2.37799		44.55	1.89614		44.55	1.90871		44.55	2.50883		44.55	2.47525		44.55	1.67808		44.55	1.86259		44.55	2.02244
44.6	2.0042		44.6	2.83389		44.6	2.60548		44.6	2.50628		44.6	1.83322		44.6	1.82831		44.6	2.17846		44.6	2.30967		44.6	2.24989		44.6	1.79674		44.6	1.62099		44.6	2.02571
44.65	2.2321		44.65	2.69301		44.65	2.77381		44.65	2.56845		44.65	1.34769		44.65	1.76544		44.65	1.8999		44.65	2.08728		44.65	2.21177		44.65	1.90644		44.65	1.92259		44.65	2.08077
44.7	1.99602		44.7	3.19866		44.7	2.37014		44.7	2.90296		44.7	1.62683		44.7	1.9147		44.7	1.96015		44.7	1.96302		44.7	1.96378		44.7	2.34139		44.7	1.91039		44.7	2.1137
44.75	2.87967		44.75	3.07343		44.75	2.47233		44.75	2.42629		44.75	1.68297		44.75	2.0136		44.75	2.43442		44.75	1.78255		44.75	1.9499		44.75	2.58748		44.75	1.63838		44.75	2.3267
44.8	2.4896		44.8	3.10846		44.8	1.93415		44.8	2.17387		44.8	1.65593		44.8	1.24241		44.8	1.70934		44.8	2.45494		44.8	1.85755		44.8	2.38308		44.8	1.73356		44.8	1.9534
44.85	2.66726		44.85	2.7346		44.85	3.07792		44.85	2.44625		44.85	1.74637		44.85	2.15879		44.85	1.95808		44.85	1.99296		44.85	2.69699		44.85	1.91166		44.85	1.75951		44.85	2.10904
44.9	1.96859		44.9	2.77927		44.9	2.35856		44.9	2.32937		44.9	2.11844		44.9	2.17123		44.9	2.06061		44.9	2.08897		44.9	2.43979		44.9	2.11063		44.9	1.78798		44.9	1.72876
44.95	2.15146		44.95	2.38584		44.95	2.11023		44.95	2.38904		44.95	1.85774		44.95	2.24084		44.95	2.1866		44.95	2.30863		44.95	2.11669		44.95	2.56029		44.95	1.79628		44.95	2.05284
45	2.44005		45	2.66603		45	2.244		45	2.36602		45	1.81735		45	1.57654		45	1.92439		45	2.03245		45	1.76893		45	2.34495		45	1.73297		45	2.27275
45.05	2.44079		45.05	2.46003		45.05	1.81757		45.05	2.70225		45.05	1.76229		45.05	1.70179		45.05	1.66009		45.05	2.18956		45.05	2.04186		45.05	2.39424		45.05	1.77917		45.05	2.22873
45.1	2.10501		45.1	3.15287		45.1	2.66817		45.1	2.25552		45.1	2.08265		45.1	1.72737		45.1	2.19109		45.1	2.12954		45.1	2.32351		45.1	2.41317		45.1	1.86593		45.1	2.36925
45.15	2.07257		45.15	2.35353		45.15	2.06543		45.15	2.03808		45.15	1.70504		45.15	1.58732		45.15	1.94733		45.15	2.9544		45.15	1.57259		45.15	1.95454		45.15	1.45104		45.15	1.70215
45.2	2.40684		45.2	2.89297		45.2	2.23558		45.2	2.18765		45.2	1.87014		45.2	1.66801		45.2	2.27252		45.2	2.15886		45.2	2.07594		45.2	2.09398		45.2	1.56923		45.2	2.06621
45.25	1.86197		45.25	2.49012		45.25	2.60681		45.25	2.67507		45.25	1.93207		45.25	1.7464		45.25	2.0894		45.25	2.33503		45.25	2.25212		45.25	1.88798		45.25	1.45258		45.25	2.08812
45.3	2.04842		45.3	2.54722		45.3	2.0457		45.3	2.74486		45.3	1.74453		45.3	2.24821		45.3	2.01867		45.3	2.15441		45.3	1.65519		45.3	2.1452		45.3	1.77261		45.3	1.95603
45.35	2.54544		45.35	2.80088		45.35	2.34109		45.35	2.54923		45.35	1.83888		45.35	2.36275		45.35	2.1944		45.35	1.8719		45.35	2.17785		45.35	2.62293		45.35	1.90563		45.35	2.04238
45.4	2.68404		45.4	2.95277		45.4	2.26889		45.4	2.70787		45.4	1.91665		45.4	2.08277		45.4	1.67612		45.4	1.8678		45.4	2.22764		45.4	3.02488		45.4	1.82024		45.4	2.17495
45.45	2.32112		45.45	2.61552		45.45	2.82707		45.45	2.41693		45.45	1.95479		45.45	2.113		45.45	2.03094		45.45	1.85875		45.45	1.89283		45.45	3.04246		45.45	2.052		45.45	2.38565
45.5	2.48768		45.5	2.93639		45.5	2.44729		45.5	2.19031		45.5	1.62598		45.5	1.98488		45.5	1.83967		45.5	1.96687		45.5	2.05549		45.5	2.59361		45.5	1.31419		45.5	2.07667
45.55	2.55433		45.55	2.7632		45.55	2.15159		45.55	3.01538		45.55	2.08971		45.55	1.74242		45.55	2.10921		45.55	2.50254		45.55	2.27482		45.55	2.84877		45.55	1.86164		45.55	2.1172
45.6	2.05936		45.6	2.64815		45.6	2.43591		45.6	1.94901		45.6	1.72124		45.6	1.69107		45.6	1.50556		45.6	1.96951		45.6	2.20439		45.6	2.12174		45.6	2.02935		45.6	2.38169
45.65	2.62682		45.65	2.82806		45.65	2.36943		45.65	1.90793		45.65	1.41805		45.65	2.77793		45.65	1.86926		45.65	2.02922		45.65	2.16168		45.65	2.90706		45.65	1.78614		45.65	2.10938
45.7	1.96221		45.7	2.92089		45.7	2.7055		45.7	2.33139		45.7	1.99208		45.7	1.96566		45.7	2.07432		45.7	1.99213		45.7	2.42532		45.7	3.131		45.7	2.34042		45.7	1.86874
45.75	1.87311		45.75	2.1655		45.75	2.81275		45.75	2.35651		45.75	2.26175		45.75	2.00402		45.75	2.19948		45.75	1.58528		45.75	1.84791		45.75	2.41321		45.75	1.74811		45.75	1.65552
45.8	1.77792		45.8	2.1817		45.8	2.61881		45.8	2.20193		45.8	1.52169		45.8	1.55429		45.8	1.77493		45.8	2.19776		45.8	2.51083		45.8	1.95259		45.8	1.70435		45.8	2.25117
45.85	1.97617		45.85	2.75572		45.85	1.8258		45.85	1.78184		45.85	2.01306		45.85	1.79285		45.85	2.2376		45.85	2.27592		45.85	1.7525		45.85	2.04411		45.85	1.38727		45.85	1.93804
45.9	2.46779		45.9	2.20876		45.9	2.6648		45.9	2.25357		45.9	1.40811		45.9	1.83762		45.9	1.84041		45.9	2.02241		45.9	1.87384		45.9	1.62147		45.9	1.88607		45.9	1.95964
45.95	1.89999		45.95	2.07398		45.95	2.67123		45.95	2.31264		45.95	2.04081		45.95	1.58021		45.95	1.87833		45.95	2.14105		45.95	2.06437		45.95	2.09187		45.95	1.55002		45.95	2.07151
46	1.80647		46	2.26803		46	1.87789		46	2.02532		46	1.90166		46	2.07481		46	1.54749		46	1.88856		46	2.25331		46	2.02581		46	1.2756		46	1.82692
46.05	1.82065		46.05	3.0441		46.05	2.48276		46.05	2.52424		46.05	1.82157		46.05	1.71611		46.05	1.75075		46.05	2.17948		46.05	2.45194		46.05	2.23231		46.05	1.52907		46.05	1.9147
46.1	1.59273		46.1	3.33549		46.1	2.22807		46.1	2.22903		46.1	1.80647		46.1	1.91627		46.1	1.85657		46.1	1.72007		46.1	2.0255		46.1	1.50744		46.1	1.99935		46.1	1.96426
46.15	2.63611		46.15	2.62772		46.15	2.06549		46.15	1.67937		46.15	1.47277		46.15	1.35866		46.15	2.13767		46.15	1.95056		46.15	2.17599		46.15	2.44333		46.15	1.96772		46.15	2.19467
46.2	2.44132		46.2	2.60645		46.2	2.24242		46.2	2.30335		46.2	1.78075		46.2	1.79842		46.2	2.31806		46.2	1.80482		46.2	1.77383		46.2	2.02981		46.2	1.70249		46.2	2.15357
46.25	2.48265		46.25	2.81224		46.25	2.47993		46.25	2.54117		46.25	1.75465		46.25	1.73152		46.25	1.66791		46.25	2.48142		46.25	2.00531		46.25	2.02673		46.25	1.77619		46.25	2.09603
46.3	2.84399		46.3	2.6111		46.3	2.59108		46.3	2.74914		46.3	1.71808		46.3	1.88038		46.3	2.10227		46.3	1.74346		46.3	1.79488		46.3	1.84823		46.3	1.76207		46.3	2.09024
46.35	2.5639		46.35	2.62628		46.35	2.04948		46.35	2.22147		46.35	2.11151		46.35	1.77585		46.35	1.84535		46.35	1.78983		46.35	1.53636		46.35	1.92691		46.35	1.77906		46.35	1.78299
46.4	1.82901		46.4	2.87084		46.4	2.62495		46.4	2.58232		46.4	1.69846		46.4	1.92752		46.4	2.11737		46.4	2.21782		46.4	1.65443		46.4	1.71904		46.4	1.93129		46.4	1.89239
46.45	1.71027		46.45	2.41181		46.45	2.77995		46.45	2.20653		46.45	1.91476		46.45	1.51649		46.45	1.92971		46.45	2.0446		46.45	1.78944		46.45	1.84997		46.45	1.6611		46.45	2.15162
46.5	2.38058		46.5	2.72769		46.5	2.49339		46.5	1.97479		46.5	1.76347		46.5	2.12		46.5	2.00558		46.5	1.91758		46.5	1.90941		46.5	1.94829		46.5	1.59104		46.5	2.38174
46.55	2.03326		46.55	3.38425		46.55	2.27713		46.55	2.05353		46.55	1.58517		46.55	1.66066		46.55	1.81574		46.55	2.45546		46.55	2.14888		46.55	2.11861		46.55	1.89241		46.55	1.92931
46.6	1.66392		46.6	2.76526		46.6	2.4474		46.6	2.40245		46.6	1.74355		46.6	1.54348		46.6	2.04226		46.6	2.20694		46.6	1.9984		46.6	1.47076		46.6	1.55051		46.6	1.99537
46.65	2.22234		46.65	2.32721		46.65	2.48299		46.65	2.13439		46.65	1.59658		46.65	1.78925		46.65	2.17698		46.65	2.22429		46.65	2.01715		46.65	1.77738		46.65	1.71209		46.65	1.93952
46.7	2.05331		46.7	2.78962		46.7	2.0349		46.7	2.20375		46.7	1.37055		46.7	1.91814		46.7	2.12731		46.7	2.16947		46.7	1.97834		46.7	2.16067		46.7	1.93061		46.7	1.80703
46.75	2.10423		46.75	2.38088		46.75	2.20317		46.75	2.29036		46.75	1.45997		46.75	1.99234		46.75	2.36396		46.75	2.09938		46.75	2.07458		46.75	1.70477		46.75	1.77505		46.75	1.68867
46.8	2.32783		46.8	2.68204		46.8	2.23509		46.8	2.03595		46.8	1.55553		46.8	1.62047		46.8	2.02002		46.8	1.98819		46.8	2.14592		46.8	2.03024		46.8	1.91365		46.8	2.19665
46.85	2.30771		46.85	2.60944		46.85	2.28958		46.85	2.10228		46.85	1.47336		46.85	1.82619		46.85	1.60977		46.85	1.8199		46.85	2.85411		46.85	2.19139		46.85	2.02464		46.85	1.96857
46.9	1.96933		46.9	2.08189		46.9	2.84153		46.9	1.58213		46.9	1.75825		46.9	1.56573		46.9	1.89356		46.9	2.32892		46.9	1.62782		46.9	2.12727		46.9	1.77511		46.9	1.83941
46.95	1.76352		46.95	2.65346		46.95	2.30012		46.95	2.16275		46.95	1.74003		46.95	1.42713		46.95	1.97733		46.95	1.87811		46.95	1.98037		46.95	1.99393		46.95	1.80116		46.95	2.2631
47	2.13569		47	2.60215		47	2.45043		47	2.54856		47	1.80736		47	1.35708		47	2.12417		47	1.91547		47	1.82933		47	2.33801		47	1.24908		47	1.86847
47.05	2.41444		47.05	2.74526		47.05	2.35364		47.05	2.22021		47.05	1.83478		47.05	2.18884		47.05	1.99131		47.05	1.95844		47.05	2.02521		47.05	2.1379		47.05	1.86059		47.05	1.80628
47.1	1.92131		47.1	2.57938		47.1	2.17555		47.1	1.97801		47.1	1.47341		47.1	1.60882		47.1	2.15835		47.1	1.51269		47.1	2.2931		47.1	2.2885		47.1	1.69373		47.1	1.75462
47.15	2.40928		47.15	2.44161		47.15	2.75442		47.15	1.78039		47.15	1.85876		47.15	1.51139		47.15	2.26218		47.15	1.89765		47.15	2.61818		47.15	1.83293		47.15	2.08481		47.15	1.93158
47.2	2.23952		47.2	2.23009		47.2	1.9268		47.2	1.80922		47.2	1.64231		47.2	1.75483		47.2	1.80566		47.2	1.8802		47.2	1.84505		47.2	1.50927		47.2	1.68705		47.2	1.65188
47.25	2.27984		47.25	2.57394		47.25	2.08095		47.25	2.53662		47.25	1.76961		47.25	1.47404		47.25	1.60811		47.25	1.46273		47.25	1.93902		47.25	1.85077		47.25	1.736		47.25	1.57964
47.3	2.80532		47.3	2.95555		47.3	2.24012		47.3	2.52386		47.3	1.58723		47.3	1.79171		47.3	1.81507		47.3	1.9353		47.3	1.99736		47.3	1.5614		47.3	1.77974		47.3	1.62973
47.35	2.03363		47.35	2.64223		47.35	2.28434		47.35	2.52746		47.35	1.60834		47.35	1.57982		47.35	1.98118		47.35	1.85443		47.35	2.06722		47.35	1.9404		47.35	1.64442		47.35	1.82313
47.4	2.21284		47.4	2.58042		47.4	2.12347		47.4	2.43139		47.4	1.32773		47.4	1.92181		47.4	1.9094		47.4	2.01351		47.4	2.29777		47.4	1.81372		47.4	2.05058		47.4	1.58138
47.45	2.66421		47.45	2.67868		47.45	2.59355		47.45	2.34571		47.45	1.46053		47.45	1.08079		47.45	1.5625		47.45	1.89478		47.45	2.11602		47.45	2.14079		47.45	1.71131		47.45	1.89951
47.5	1.91779		47.5	2.79835		47.5	1.94645		47.5	2.57859		47.5	1.6173		47.5	1.61054		47.5	1.93529		47.5	2.10447		47.5	2.00606		47.5	1.81492		47.5	1.57288		47.5	1.663
47.55	2.71475		47.55	2.07316		47.55	1.84197		47.55	2.71358		47.55	1.55434		47.55	1.6851		47.55	1.88373		47.55	1.61326		47.55	1.9515		47.55	2.31853		47.55	1.72817		47.55	1.95535
47.6	2.50895		47.6	2.10137		47.6	2.1891		47.6	2.18718		47.6	1.77496		47.6	2.03275		47.6	1.86507		47.6	2.2038		47.6	1.6784		47.6	1.95488		47.6	1.68969		47.6	2.04915
47.65	1.90509		47.65	2.97962		47.65	2.38436		47.65	2.32315		47.65	1.77616		47.65	1.91599		47.65	2.16668		47.65	1.9244		47.65	1.88212		47.65	1.76698		47.65	2.11296		47.65	2.13342
47.7	2.30557		47.7	2.43716		47.7	2.3773		47.7	1.97802		47.7	1.78376		47.7	1.93703		47.7	2.12032		47.7	2.20049		47.7	2.21481		47.7	1.85697		47.7	1.69147		47.7	1.8718
47.75	1.9127		47.75	2.48382		47.75	2.24038		47.75	1.85733		47.75	1.43005		47.75	1.74469		47.75	1.93293		47.75	2.57032		47.75	1.60261		47.75	1.31052		47.75	1.74448		47.75	1.64247
47.8	2.09101		47.8	2.81243		47.8	2.02886		47.8	2.15512		47.8	1.57642		47.8	1.95823		47.8	2.14249		47.8	1.90221		47.8	2.21237		47.8	1.67211		47.8	1.82854		47.8	1.81136
47.85	2.22933		47.85	2.60334		47.85	1.88136		47.85	2.47189		47.85	1.57038		47.85	1.84851		47.85	1.89484		47.85	1.7861		47.85	2.19919		47.85	1.48299		47.85	1.61834		47.85	2.02301
47.9	2.23122		47.9	2.5321		47.9	2.44168		47.9	2.03593		47.9	1.87642		47.9	1.76999		47.9	1.86008		47.9	1.90958		47.9	1.86676		47.9	1.4798		47.9	1.48209		47.9	2.16267
47.95	2.1739		47.95	3.26253		47.95	2.27019		47.95	2.28511		47.95	1.5835		47.95	1.67869		47.95	1.68156		47.95	2.01379		47.95	1.69759		47.95	1.86119		47.95	2.28334		47.95	1.90755
48	2.08221		48	2.67534		48	2.13644		48	2.40932		48	1.64405		48	1.75728		48	1.85241		48	1.95397		48	1.67188		48	1.78885		48	1.64313		48	1.13716
48.05	1.99169		48.05	2.97122		48.05	2.40695		48.05	2.05866		48.05	1.94584		48.05	1.70077		48.05	1.65504		48.05	1.96007		48.05	2.17927		48.05	1.67972		48.05	1.50896		48.05	2.05116
48.1	2.09418		48.1	2.55692		48.1	1.80323		48.1	2.22368		48.1	1.58705		48.1	1.47874		48.1	1.41296		48.1	2.14099		48.1	2.49564		48.1	1.80454		48.1	1.27728		48.1	2.1499
48.15	2.29313		48.15	2.49836		48.15	2.00812		48.15	2.02777		48.15	1.80876		48.15	1.67186		48.15	2.0572		48.15	1.99388		48.15	2.09803		48.15	1.97001		48.15	1.75211		48.15	2.00813
48.2	2.41298		48.2	3.13771		48.2	1.97794		48.2	2.55509		48.2	1.48884		48.2	1.42158		48.2	2.05536		48.2	1.82225		48.2	1.82173		48.2	1.67876		48.2	1.61868		48.2	2.11558
48.25	2.55705		48.25	2.62611		48.25	2.57228		48.25	2.42402		48.25	1.72673		48.25	1.69844		48.25	2.14305		48.25	1.78395		48.25	2.18787		48.25	1.40364		48.25	2.25444		48.25	2.17917
48.3	2.25004		48.3	2.48218		48.3	2.33616		48.3	2.01953		48.3	1.65787		48.3	1.54905		48.3	1.4332		48.3	2.23343		48.3	2.41028		48.3	1.8456		48.3	2.15573		48.3	2.15251
48.35	2.23828		48.35	2.22783		48.35	2.41155		48.35	1.75994		48.35	1.85252		48.35	1.5742		48.35	1.94115		48.35	2.00986		48.35	2.32253		48.35	1.5594		48.35	1.85212		48.35	1.67113
48.4	2.19333		48.4	3.06889		48.4	2.35829		48.4	1.9002		48.4	1.57365		48.4	1.82171		48.4	2.57452		48.4	1.62737		48.4	2.07678		48.4	1.89302		48.4	2.23464		48.4	2.11383
48.45	2.15612		48.45	2.65094		48.45	2.59066		48.45	1.55864		48.45	1.89344		48.45	1.7315		48.45	1.98344		48.45	1.97457		48.45	2.10586		48.45	1.87837		48.45	1.74767		48.45	2.52905
48.5	2.69293		48.5	2.6759		48.5	2.12091		48.5	2.01115		48.5	1.7799		48.5	2.02378		48.5	2.27858		48.5	2.14452		48.5	2.18139		48.5	1.54786		48.5	1.89809		48.5	2.05129
48.55	2.50924		48.55	2.65219		48.55	2.77606		48.55	2.23472		48.55	1.41203		48.55	1.742		48.55	2.29097		48.55	2.37349		48.55	2.62515		48.55	1.91931		48.55	1.97924		48.55	2.37269
48.6	2.33878		48.6	2.37828		48.6	2.42607		48.6	1.88563		48.6	1.47693		48.6	1.64435		48.6	1.75977		48.6	2.19999		48.6	2.12899		48.6	1.54823		48.6	1.8194		48.6	1.92998
48.65	1.94675		48.65	2.1589		48.65	2.44571		48.65	2.73179		48.65	1.83494		48.65	1.42041		48.65	2.1633		48.65	2.08222		48.65	1.8598		48.65	1.63169		48.65	1.60207		48.65	2.17841
48.7	1.92719		48.7	2.84347		48.7	2.15186		48.7	2.39917		48.7	1.40822		48.7	1.76609		48.7	2.0911		48.7	1.94351		48.7	1.63163		48.7	1.64335		48.7	1.67404		48.7	2.10193
48.75	2.09188		48.75	2.96621		48.75	2.44722		48.75	2.28462		48.75	1.59688		48.75	1.9262		48.75	2.14622		48.75	2.20305		48.75	2.22146		48.75	1.58984		48.75	1.97744		48.75	2.35646
48.8	2.27004		48.8	2.88896		48.8	2.14963		48.8	2.36551		48.8	1.95346		48.8	1.76274		48.8	2.29613		48.8	1.83784		48.8	2.26167		48.8	2.00008		48.8	1.83102		48.8	1.99653
48.85	2.62709		48.85	3.21851		48.85	2.5834		48.85	2.29111		48.85	1.95065		48.85	1.92089		48.85	2.03173		48.85	2.34357		48.85	1.77595		48.85	2.2514		48.85	2.39004		48.85	1.95955
48.9	1.96928		48.9	2.4105		48.9	1.86686		48.9	1.99681		48.9	1.63665		48.9	1.59141		48.9	2.10076		48.9	1.95435		48.9	2.1828		48.9	1.81329		48.9	2.0619		48.9	1.8293
48.95	2.34777		48.95	3.26809		48.95	2.35953		48.95	2.18538		48.95	1.64709		48.95	1.80445		48.95	2.60963		48.95	2.39631		48.95	2.32805		48.95	1.54169		48.95	2.38528		48.95	2.34662
49	2.16603		49	2.704		49	2.50615		49	2.26816		49	1.57624		49	1.70483		49	2.26368		49	2.15017		49	2.2642		49	1.77364		49	2.3973		49	2.37972
49.05	2.28767		49.05	3.20716		49.05	2.63466		49.05	2.36302		49.05	1.51828		49.05	1.88223		49.05	2.67758		49.05	2.10527		49.05	2.20327		49.05	1.82835		49.05	1.53138		49.05	2.20801
49.1	2.86298		49.1	2.91265		49.1	2.23758		49.1	2.60024		49.1	2.17595		49.1	2.11264		49.1	2.62423		49.1	2.78658		49.1	1.96886		49.1	2.08787		49.1	1.70686		49.1	1.98909
49.15	2.41714		49.15	2.77376		49.15	2.66243		49.15	2.62918		49.15	1.82583		49.15	2.09915		49.15	2.78027		49.15	2.32415		49.15	2.28746		49.15	2.44868		49.15	2.09981		49.15	2.14715
49.2	2.89581		49.2	3.50323		49.2	2.73849		49.2	2.3255		49.2	1.88392		49.2	1.69887		49.2	2.33133		49.2	2.70944		49.2	2.06467		49.2	1.66409		49.2	2.18971		49.2	2.29284
49.25	2.57101		49.25	3.58841		49.25	2.76411		49.25	2.38077		49.25	2.09902		49.25	1.99004		49.25	2.31184		49.25	2.3411		49.25	2.69024		49.25	2.05469		49.25	2.04373		49.25	2.05116
49.3	2.69368		49.3	3.47211		49.3	3.05055		49.3	2.47612		49.3	1.88054		49.3	2.21028		49.3	2.87254		49.3	2.74499		49.3	1.92756		49.3	1.91298		49.3	2.02517		49.3	2.3618
49.35	3.28884		49.35	4.16302		49.35	3.04703		49.35	2.90793		49.35	1.78924		49.35	1.80216		49.35	2.78132		49.35	2.97732		49.35	2.25323		49.35	2.4748		49.35	2.00325		49.35	2.86923
49.4	2.99787		49.4	3.63076		49.4	3.39653		49.4	3.26892		49.4	1.95316		49.4	2.11036		49.4	2.56968		49.4	2.82442		49.4	2.22263		49.4	1.8623		49.4	1.97454		49.4	2.43687
49.45	3.42978		49.45	3.73836		49.45	3.3787		49.45	2.99604		49.45	1.89727		49.45	1.96255		49.45	3.05739		49.45	2.61209		49.45	2.40056		49.45	2.03912		49.45	2.64934		49.45	3.02272
49.5	4.13882		49.5	3.91432		49.5	3.06482		49.5	3.3627		49.5	2.03394		49.5	1.65462		49.5	2.57345		49.5	2.43196		49.5	2.32039		49.5	2.20364		49.5	2.54646		49.5	2.50769
49.55	3.93944		49.55	4.14985		49.55	3.02491		49.55	3.04198		49.55	1.95817		49.55	2.0813		49.55	3.32841		49.55	3.20667		49.55	2.99197		49.55	2.2658		49.55	2.44217		49.55	2.32837
49.6	4.40495		49.6	4.45878		49.6	3.82247		49.6	3.39296		49.6	2.16425		49.6	1.97444		49.6	2.74148		49.6	2.99811		49.6	2.13224		49.6	2.8327		49.6	2.31384		49.6	2.10942
49.65	4.37934		49.65	4.84919		49.65	4.0843		49.65	3.77065		49.65	2.45199		49.65	1.90018		49.65	3.20586		49.65	3.10207		49.65	3.5567		49.65	2.7214		49.65	2.78284		49.65	3.10741
49.7	4.82463		49.7	4.1292		49.7	3.92397		49.7	3.34896		49.7	2.54477		49.7	1.88837		49.7	3.475		49.7	3.54363		49.7	3.0267		49.7	2.35215		49.7	2.56272		49.7	2.89198
49.75	5.62265		49.75	4.61489		49.75	4.0637		49.75	3.96631		49.75	2.07745		49.75	2.27315		49.75	3.91152		49.75	4.36823		49.75	3.27152		49.75	2.78034		49.75	2.97517		49.75	2.93172
49.8	5.10864		49.8	6.55258		49.8	4.83781		49.8	3.73376		49.8	2.68968		49.8	1.79871		49.8	3.9091		49.8	4.19908		49.8	3.03079		49.8	2.93191		49.8	2.86264		49.8	3.83432
49.85	5.87076		49.85	6.07054		49.85	4.51548		49.85	4.69775		49.85	2.24412		49.85	2.51073		49.85	3.98045		49.85	4.31433		49.85	2.89453		49.85	2.95734		49.85	3.35453		49.85	3.68502
49.9	5.31168		49.9	6.47459		49.9	5.1168		49.9	4.52299		49.9	2.61962		49.9	1.96266		49.9	4.37383		49.9	4.80177		49.9	3.19673		49.9	3.39444		49.9	3.77659		49.9	4.14816
49.95	6.32814		49.95	7.42847		49.95	4.82195		49.95	4.65568		49.95	2.76063		49.95	2.33819		49.95	4.55387		49.95	5.25698		49.95	3.6382		49.95	2.95837		49.95	4.26758		49.95	3.69041
50	6.49676		50	8.59362		50	6.19145		50	4.64907		50	3.22901		50	2.71198		50	5.27293		50	5.2024		50	4.70611		50	3.89871		50	4.28179		50	4.15449
50.05	6.80095		50.05	8.18962		50.05	6.09192		50.05	5.9513		50.05	3.32431		50.05	2.7963		50.05	5.20935		50.05	6.19978		50.05	4.27375		50.05	3.18191		50.05	4.08131		50.05	5.51132
50.1	7.51083		50.1	9.78947		50.1	6.12195		50.1	5.31758		50.1	3.09975		50.1	2.1403		50.1	6.45631		50.1	6.27389		50.1	4.94937		50.1	3.53213		50.1	5.45069		50.1	4.81968
50.15	6.5787		50.15	9.89109		50.15	6.56966		50.15	6.29405		50.15	3.35089		50.15	2.75664		50.15	6.98315		50.15	6.78522		50.15	4.5337		50.15	3.58946		50.15	4.82393		50.15	5.30542
50.2	7.30638		50.2	10.4045		50.2	7.07807		50.2	6.15186		50.2	3.73947		50.2	2.68705		50.2	7.56812		50.2	7.07824		50.2	4.94135		50.2	3.41554		50.2	4.9196		50.2	5.56258
50.25	7.45871		50.25	10.0626		50.25	7.47424		50.25	6.70805		50.25	3.61628		50.25	3.39688		50.25	7.08305		50.25	6.76898		50.25	5.88518		50.25	3.63318		50.25	6.03855		50.25	6.93066
50.3	7.92049		50.3	10.7159		50.3	7.75018		50.3	7.66176		50.3	3.17866		50.3	3.09178		50.3	7.72834		50.3	7.31701		50.3	6.38358		50.3	4.46706		50.3	5.66001		50.3	6.24302
50.35	8.48701		50.35	11.3934		50.35	9.29647		50.35	7.98917		50.35	4.64021		50.35	3.47949		50.35	7.87853		50.35	7.30649		50.35	6.21706		50.35	4.11296		50.35	5.95239		50.35	7.0037
50.4	7.72756		50.4	11.7929		50.4	8.25819		50.4	8.83173		50.4	4.12199		50.4	3.39874		50.4	7.85706		50.4	8.54893		50.4	7.36152		50.4	5.23968		50.4	5.14905		50.4	7.48359
50.45	7.77655		50.45	11.637		50.45	8.89977		50.45	8.48004		50.45	3.86662		50.45	3.7341		50.45	7.84563		50.45	8.03665		50.45	7.04793		50.45	4.57555		50.45	5.52766		50.45	7.81453
50.5	7.03635		50.5	12.0738		50.5	9.38906		50.5	8.03448		50.5	4.15266		50.5	3.52222		50.5	8.19781		50.5	6.73337		50.5	8.18585		50.5	4.6654		50.5	6.23737		50.5	7.77451
50.55	6.17245		50.55	11.2645		50.55	8.94084		50.55	8.85456		50.55	4.19404		50.55	4.11573		50.55	9.2138		50.55	7.66671		50.55	6.78188		50.55	5.13339		50.55	5.99978		50.55	6.95891
50.6	7.21771		50.6	10.8612		50.6	8.39969		50.6	8.87847		50.6	4.52603		50.6	4.26546		50.6	8.31013		50.6	7.27622		50.6	7.3365		50.6	5.33065		50.6	5.41583		50.6	7.45704
50.65	5.71595		50.65	11.2526		50.65	7.9678		50.65	8.05941		50.65	4.03909		50.65	4.54132		50.65	8.37017		50.65	7.2661		50.65	7.99926		50.65	4.67197		50.65	5.8336		50.65	6.15845
50.7	6.19258		50.7	9.90867		50.7	7.32443		50.7	9.09054		50.7	4.06796		50.7	4.20349		50.7	7.59859		50.7	6.9396		50.7	8.14723		50.7	4.40096		50.7	5.96515		50.7	7.32746
50.75	6.40385		50.75	9.34167		50.75	7.15613		50.75	8.13397		50.75	3.54393		50.75	4.89319		50.75	6.31399		50.75	5.71316		50.75	6.86394		50.75	4.08549		50.75	5.06475		50.75	6.22097
50.8	5.9421		50.8	9.24912		50.8	6.84491		50.8	7.56892		50.8	3.20303		50.8	4.11384		50.8	6.90083		50.8	6.85214		50.8	6.73143		50.8	4.02372		50.8	4.79095		50.8	5.76316
50.85	5.29462		50.85	7.82728		50.85	6.28077		50.85	7.48503		50.85	3.09625		50.85	4.23304		50.85	7.02134		50.85	5.24546		50.85	6.74019		50.85	3.57222		50.85	4.33442		50.85	5.42701
50.9	5.05912		50.9	7.6518		50.9	5.719		50.9	6.97743		50.9	3.17219		50.9	3.84672		50.9	5.93351		50.9	5.41846		50.9	6.38123		50.9	3.28784		50.9	4.52772		50.9	4.37149
50.95	4.91064		50.95	7.56616		50.95	5.2285		50.95	6.07948		50.95	2.88004		50.95	3.25733		50.95	5.87622		50.95	4.88149		50.95	6.74197		50.95	3.14403		50.95	3.46533		50.95	4.94717
51	4.17651		51	6.31544		51	5.2753		51	6.75862		51	2.86303		51	3.64201		51	5.22063		51	4.33737		51	6.11066		51	3.18431		51	3.16276		51	4.45318
51.05	3.83616		51.05	5.89828		51.05	4.19929		51.05	6.12296		51.05	2.73016		51.05	3.70511		51.05	4.03354		51.05	4.17089		51.05	5.91316		51.05	2.96609		51.05	3.16216		51.05	4.36165
51.1	4.21649		51.1	5.7143		51.1	4.06204		51.1	5.89301		51.1	2.74209		51.1	3.04899		51.1	4.29854		51.1	4.07297		51.1	4.67985		51.1	2.57767		51.1	3.30494		51.1	3.8856
51.15	3.57688		51.15	5.51743		51.15	3.94268		51.15	5.24241		51.15	2.6775		51.15	3.30002		51.15	4.0637		51.15	3.52231		51.15	5.20252		51.15	2.57119		51.15	3.42646		51.15	3.69491
51.2	3.01593		51.2	4.9361		51.2	4.47025		51.2	4.09388		51.2	2.64254		51.2	3.20326		51.2	3.8401		51.2	3.48878		51.2	4.41518		51.2	2.32166		51.2	2.83035		51.2	3.26933
51.25	3.02625		51.25	4.98209		51.25	3.65082		51.25	4.27325		51.25	2.54663		51.25	2.70294		51.25	3.09653		51.25	3.51338		51.25	3.71577		51.25	2.42373		51.25	2.53265		51.25	3.28794
51.3	3.22973		51.3	4.35477		51.3	3.12225		51.3	3.267		51.3	1.99339		51.3	3.10167		51.3	3.03788		51.3	3.5235		51.3	3.62015		51.3	2.12758		51.3	2.42099		51.3	2.37894
51.35	2.47498		51.35	3.63008		51.35	3.11042		51.35	3.48895		51.35	1.92281		51.35	2.40584		51.35	3.26066		51.35	2.77256		51.35	3.7455		51.35	2.33015		51.35	2.52585		51.35	2.58418
51.4	3.22693		51.4	3.66788		51.4	3.23939		51.4	3.37244		51.4	1.94146		51.4	2.28701		51.4	3.05248		51.4	3.01501		51.4	3.22547		51.4	1.97025		51.4	2.49034		51.4	2.24522
51.45	2.33203		51.45	3.40675		51.45	2.64758		51.45	3.10668		51.45	1.9234		51.45	2.24233		51.45	2.56306		51.45	2.51616		51.45	3.21285		51.45	2.38863		51.45	1.74922		51.45	3.35175
51.5	2.20068		51.5	3.27141		51.5	2.50842		51.5	2.90276		51.5	1.79633		51.5	2.36918		51.5	3.14098		51.5	2.8386		51.5	2.35972		51.5	1.62966		51.5	2.11801		51.5	2.30988
51.55	2.5305		51.55	3.75068		51.55	2.61638		51.55	2.78017		51.55	1.8188		51.55	1.8502		51.55	2.66589		51.55	2.74386		51.55	2.22566		51.55	2.02556		51.55	1.72797		51.55	2.02656
51.6	2.05844		51.6	3.16718		51.6	2.78827		51.6	3.2711		51.6	1.76568		51.6	1.9661		51.6	2.75353		51.6	2.3389		51.6	2.7527		51.6	1.62985		51.6	2.05829		51.6	2.4603
51.65	2.00839		51.65	3.24091		51.65	2.83527		51.65	2.50182		51.65	1.76559		51.65	1.50454		51.65	2.21256		51.65	2.0893		51.65	2.92227		51.65	2.06135		51.65	2.26391		51.65	2.1698
51.7	2.20354		51.7	2.68967		51.7	2.49209		51.7	2.62618		51.7	1.63186		51.7	2.15401		51.7	2.21087		51.7	1.87606		51.7	2.47707		51.7	1.67848		51.7	1.90489		51.7	1.98729
51.75	2.21327		51.75	2.57075		51.75	2.90583		51.75	2.37566		51.75	1.65939		51.75	1.67898		51.75	2.04256		51.75	2.01938		51.75	2.6732		51.75	1.5743		51.75	1.70593		51.75	2.23684
51.8	2.43752		51.8	2.54553		51.8	2.49702		51.8	2.56283		51.8	1.57111		51.8	2.15558		51.8	2.31947		51.8	2.1709		51.8	2.20833		51.8	1.29388		51.8	1.78533		51.8	2.25638
51.85	2.44953		51.85	2.32695		51.85	2.50468		51.85	2.06984		51.85	1.8948		51.85	1.49098		51.85	2.09964		51.85	1.69977		51.85	2.03419		51.85	1.45197		51.85	2.03322		51.85	1.92894
51.9	1.622		51.9	2.03948		51.9	2.17456		51.9	2.44163		51.9	1.5326		51.9	2.09747		51.9	2.13928		51.9	2.11146		51.9	1.8926		51.9	1.78976		51.9	1.64397		51.9	2.19789
51.95	1.76173		51.95	2.80305		51.95	2.41883		51.95	2.38104		51.95	1.32004		51.95	1.36114		51.95	1.75771		51.95	1.7853		51.95	2.38982		51.95	2.14573		51.95	2.25853		51.95	2.06994
52	1.91154		52	2.6243		52	2.71227		52	2.03824		52	1.75047		52	1.91661		52	1.77212		52	1.90061		52	1.77374		52	1.44537		52	1.60668		52	2.05248
52.05	2.02651		52.05	2.05893		52.05	2.19492		52.05	2.23963		52.05	1.45671		52.05	1.87432		52.05	1.88949		52.05	2.47467		52.05	1.78528		52.05	2.06916		52.05	1.67212		52.05	2.28862
52.1	1.79043		52.1	3.04401		52.1	2.08137		52.1	1.97206		52.1	1.3561		52.1	1.72984		52.1	1.71401		52.1	1.49827		52.1	2.12622		52.1	1.84759		52.1	1.85693		52.1	1.80273
52.15	1.70641		52.15	2.42328		52.15	1.98147		52.15	2.10548		52.15	1.54204		52.15	1.51004		52.15	1.98555		52.15	1.60185		52.15	2.16629		52.15	1.44906		52.15	1.74756		52.15	1.61544
52.2	2.08001		52.2	2.07125		52.2	1.98844		52.2	2.37886		52.2	1.49278		52.2	1.74399		52.2	1.80607		52.2	1.83521		52.2	1.82472		52.2	1.60183		52.2	1.68173		52.2	1.93479
52.25	1.72022		52.25	2.22836		52.25	1.88743		52.25	1.73013		52.25	1.25174		52.25	1.23744		52.25	2.04776		52.25	1.70774		52.25	1.90516		52.25	1.31889		52.25	1.94242		52.25	1.67425
52.3	2.32235		52.3	2.532		52.3	2.03009		52.3	1.84836		52.3	1.16694		52.3	1.53221		52.3	1.64491		52.3	1.59215		52.3	2.05817		52.3	1.13961		52.3	1.86544		52.3	1.48672
52.35	1.74501		52.35	2.38642		52.35	2.45826		52.35	2.10495		52.35	1.30175		52.35	1.84757		52.35	1.96005		52.35	1.91929		52.35	2.0386		52.35	1.78474		52.35	1.47858		52.35	1.69638
52.4	1.49404		52.4	2.28408		52.4	1.62183		52.4	1.95716		52.4	1.65632		52.4	1.60335		52.4	2.28255		52.4	1.4747		52.4	1.8272		52.4	1.90729		52.4	1.7346		52.4	1.40895
52.45	1.80422		52.45	2.22528		52.45	2.13799		52.45	2.04667		52.45	1.55253		52.45	1.76629		52.45	1.62977		52.45	1.73167		52.45	2.12231		52.45	1.80618		52.45	1.20367		52.45	1.98345
52.5	1.90005		52.5	2.11293		52.5	2.13463		52.5	1.79249		52.5	1.75105		52.5	1.4506		52.5	2.17487		52.5	1.69735		52.5	1.48826		52.5	1.37339		52.5	1.55065		52.5	1.8077
52.55	1.67502		52.55	2.0164		52.55	2.00027		52.55	1.84699		52.55	1.76648		52.55	1.39155		52.55	1.80215		52.55	1.42957		52.55	1.55922		52.55	1.50944		52.55	1.92615		52.55	1.7618
52.6	1.64445		52.6	1.94825		52.6	2.0838		52.6	2.09044		52.6	1.90163		52.6	0.949876		52.6	1.90172		52.6	1.40914		52.6	1.44829		52.6	2.02289		52.6	1.41476		52.6	1.77769
52.65	1.64151		52.65	2.44278		52.65	2.02608		52.65	1.84269		52.65	1.57425		52.65	1.90201		52.65	1.7903		52.65	1.90965		52.65	1.71103		52.65	1.30609		52.65	1.12879		52.65	1.3878
52.7	1.36911		52.7	2.3459		52.7	1.58802		52.7	1.92928		52.7	1.83588		52.7	1.4208		52.7	1.8439		52.7	2.06256		52.7	1.75821		52.7	1.57755		52.7	1.27536		52.7	1.58629
52.75	1.54795		52.75	2.42194		52.75	1.93662		52.75	2.08959		52.75	1.3932		52.75	1.41526		52.75	1.74938		52.75	1.9959		52.75	1.59178		52.75	1.29459		52.75	1.53921		52.75	1.37984
52.8	1.47566		52.8	1.90011		52.8	2.60615		52.8	1.85457		52.8	1.33494		52.8	1.05877		52.8	1.69786		52.8	1.70742		52.8	1.48887		52.8	1.71665		52.8	1.70117		52.8	1.84099
52.85	1.74587		52.85	1.9478		52.85	1.73135		52.85	2.04694		52.85	1.44241		52.85	1.56283		52.85	1.68645		52.85	1.6388		52.85	1.41476		52.85	1.65796		52.85	1.44389		52.85	1.68958
52.9	1.45699		52.9	2.0201		52.9	1.90468		52.9	1.95922		52.9	1.44669		52.9	1.42161		52.9	1.3951		52.9	1.68453		52.9	1.56948		52.9	1.62521		52.9	1.83471		52.9	1.51077
52.95	1.53308		52.95	2.16621		52.95	1.96845		52.95	1.50221		52.95	1.61966		52.95	1.33159		52.95	1.51584		52.95	1.30644		52.95	1.63871		52.95	1.68905		52.95	1.35773		52.95	1.45763
53	1.74581		53	1.96843		53	1.61842		53	1.39452		53	1.18057		53	1.41043		53	1.76582		53	1.71297		53	1.45397		53	1.3515		53	1.46096		53	1.68531
53.05	1.63682		53.05	1.95996		53.05	1.3357		53.05	1.57784		53.05	1.48332		53.05	1.34855		53.05	1.83629		53.05	1.29328		53.05	1.5285		53.05	1.48737		53.05	1.18053		53.05	1.48623
53.1	1.46857		53.1	2.23608		53.1	1.6381		53.1	1.71741		53.1	1.58754		53.1	1.52493		53.1	1.65677		53.1	1.71474		53.1	1.51932		53.1	1.7428		53.1	1.66551		53.1	1.75819
53.15	1.88752		53.15	1.87478		53.15	1.57648		53.15	1.98779		53.15	1.49892		53.15	1.47713		53.15	1.89252		53.15	1.40942		53.15	1.70349		53.15	1.62304		53.15	1.33407		53.15	1.59373
53.2	1.54808		53.2	1.8206		53.2	1.71578		53.2	2.20875		53.2	1.28307		53.2	1.20917		53.2	1.3631		53.2	1.60947		53.2	1.50862		53.2	1.50328		53.2	1.66016		53.2	1.70497
53.25	1.76718		53.25	2.31578		53.25	1.89924		53.25	1.97803		53.25	1.03187		53.25	1.29635		53.25	1.92293		53.25	1.52703		53.25	1.4822		53.25	1.53067		53.25	1.40681		53.25	1.71564
53.3	1.71977		53.3	1.95164		53.3	1.93719		53.3	1.84099		53.3	1.28906		53.3	1.5609		53.3	1.61634		53.3	2.18799		53.3	1.90411		53.3	1.45524		53.3	1.5878		53.3	1.69742
53.35	1.5792		53.35	1.69528		53.35	1.85625		53.35	1.94781		53.35	1.44184		53.35	1.50112		53.35	1.66903		53.35	1.76348		53.35	1.68389		53.35	1.52145		53.35	1.16862		53.35	1.32833
53.4	1.86593		53.4	1.51436		53.4	1.81041		53.4	1.76726		53.4	1.35006		53.4	1.9717		53.4	1.62679		53.4	1.54105		53.4	1.44398		53.4	1.46		53.4	1.26871		53.4	1.0567
53.45	1.39864		53.45	1.91253		53.45	1.80973		53.45	1.50497		53.45	1.3762		53.45	1.43669		53.45	1.28381		53.45	1.50267		53.45	1.84358		53.45	1.81838		53.45	1.49844		53.45	1.35489
53.5	1.84538		53.5	2.11058		53.5	1.87467		53.5	1.57566		53.5	1.27022		53.5	1.61017		53.5	1.72678		53.5	1.81718		53.5	1.77771		53.5	1.76223		53.5	1.66336		53.5	1.62713
53.55	1.57775		53.55	2.08347		53.55	1.79795		53.55	1.5212		53.55	1.44329		53.55	0.99774		53.55	1.667		53.55	1.69419		53.55	1.7802		53.55	1.72497		53.55	1.30079		53.55	1.44493
53.6	1.75779		53.6	1.92692		53.6	2.03228		53.6	1.97556		53.6	1.64316		53.6	1.59519		53.6	1.77008		53.6	1.54909		53.6	1.47411		53.6	1.48202		53.6	1.09682		53.6	1.28339
53.65	1.38234		53.65	2.10027		53.65	1.53422		53.65	1.85007		53.65	1.15315		53.65	1.51496		53.65	1.43432		53.65	1.4332		53.65	1.63962		53.65	1.30849		53.65	1.28118		53.65	1.81741
53.7	1.72062		53.7	1.73165		53.7	1.67932		53.7	1.68677		53.7	1.1772		53.7	1.43339		53.7	1.36693		53.7	1.35382		53.7	1.33471		53.7	1.26307		53.7	1.47128		53.7	1.72264
53.75	1.84366		53.75	1.59896		53.75	1.67675		53.75	1.71923		53.75	1.48931		53.75	1.53951		53.75	1.73237		53.75	1.59752		53.75	1.63646		53.75	1.61118		53.75	1.34359		53.75	1.82258
53.8	1.83672		53.8	2.08918		53.8	2.04083		53.8	1.97695		53.8	1.78458		53.8	1.36819		53.8	1.7348		53.8	1.63485		53.8	1.63616		53.8	1.17901		53.8	1.47891		53.8	1.4038
53.85	1.63665		53.85	2.04654		53.85	1.50086		53.85	1.7917		53.85	1.66479		53.85	1.30139		53.85	1.88811		53.85	1.41304		53.85	1.09064		53.85	1.5424		53.85	1.11563		53.85	1.12392
53.9	1.33471		53.9	2.26462		53.9	1.67319		53.9	1.68897		53.9	1.68595		53.9	1.52889		53.9	1.37463		53.9	1.09576		53.9	1.51305		53.9	2.02027		53.9	1.19249		53.9	1.6972
53.95	1.80177		53.95	2.07171		53.95	1.58158		53.95	1.53103		53.95	1.56557		53.95	1.51835		53.95	1.361		53.95	1.57358		53.95	1.26066		53.95	1.26296		53.95	1.06664		53.95	1.77227
54	1.51313		54	1.78924		54	1.39095		54	1.57005		54	1.21201		54	1.13278		54	1.34279		54	1.34299		54	1.65497		54	1.31568		54	1.31918		54	1.88604
54.05	1.84577		54.05	1.96152		54.05	1.76931		54.05	1.66749		54.05	1.56677		54.05	1.64082		54.05	1.6294		54.05	1.65547		54.05	2.36821		54.05	1.40772		54.05	1.53983		54.05	1.76699
54.1	1.92205		54.1	1.93066		54.1	1.55774		54.1	1.48607		54.1	1.48739		54.1	1.53249		54.1	1.46953		54.1	1.21083		54.1	1.56825		54.1	1.30222		54.1	1.14115		54.1	1.19657
54.15	1.35805		54.15	1.89591		54.15	1.69244		54.15	1.54752		54.15	1.1526		54.15	1.36302		54.15	1.57052		54.15	1.77496		54.15	1.23645		54.15	1.43713		54.15	1.44852		54.15	1.46698
54.2	2.06604		54.2	2.07227		54.2	1.34831		54.2	1.9359		54.2	1.29313		54.2	1.3068		54.2	1.27453		54.2	1.58321		54.2	1.78797		54.2	1.88042		54.2	1.25591		54.2	1.50858
54.25	1.59608		54.25	1.73371		54.25	1.27559		54.25	1.65247		54.25	1.1312		54.25	1.29806		54.25	1.15179		54.25	1.18503		54.25	1.89237		54.25	1.55719		54.25	1.61535		54.25	1.29706
54.3	1.58666		54.3	1.94181		54.3	1.5771		54.3	1.60581		54.3	0.842905		54.3	1.276		54.3	1.48755		54.3	1.81752		54.3	1.511		54.3	1.48917		54.3	1.26853		54.3	1.3507
54.35	1.48236		54.35	2.07132		54.35	1.665		54.35	1.41357		54.35	1.15603		54.35	1.40546		54.35	1.55956		54.35	1.65774		54.35	1.14664		54.35	1.38755		54.35	1.20589		54.35	1.24925
54.4	1.39085		54.4	1.62392		54.4	1.9657		54.4	1.80953		54.4	1.19574		54.4	1.57949		54.4	1.53459		54.4	1.58973		54.4	1.73302		54.4	1.90406		54.4	1.42062		54.4	1.55102
54.45	1.45581		54.45	1.77892		54.45	1.96531		54.45	1.49374		54.45	1.4552		54.45	1.59366		54.45	1.56716		54.45	1.57587		54.45	1.17528		54.45	1.43298		54.45	1.30271		54.45	1.88228
54.5	1.53158		54.5	1.56117		54.5	1.54393		54.5	1.62571		54.5	1.29614		54.5	0.982823		54.5	1.50113		54.5	1.30689		54.5	1.5722		54.5	1.30369		54.5	1.43516		54.5	1.59216
54.55	1.59694		54.55	2.20953		54.55	1.59367		54.55	1.80923		54.55	1.04438		54.55	1.20825		54.55	1.30958		54.55	1.3339		54.55	1.27941		54.55	1.89529		54.55	1.46372		54.55	1.46173
54.6	1.42115		54.6	2.22346		54.6	1.93762		54.6	1.61617		54.6	1.03249		54.6	1.54364		54.6	1.43717		54.6	1.28871		54.6	1.28464		54.6	1.7688		54.6	1.43576		54.6	1.26353
54.65	1.52504		54.65	1.46745		54.65	1.9679		54.65	1.57188		54.65	1.35045		54.65	1.27419		54.65	1.49452		54.65	1.5521		54.65	1.63142		54.65	1.82882		54.65	1.42334		54.65	1.3264
54.7	1.65941		54.7	1.96078		54.7	2.02513		54.7	1.46133		54.7	1.18057		54.7	1.37426		54.7	1.73941		54.7	1.36754		54.7	1.52229		54.7	1.88419		54.7	1.4358		54.7	1.48267
54.75	1.81337		54.75	1.61733		54.75	1.5089		54.75	1.75908		54.75	1.17061		54.75	1.5216		54.75	1.81037		54.75	1.6195		54.75	1.42068		54.75	1.27595		54.75	1.11837		54.75	1.29773
54.8	1.7201		54.8	2.22251		54.8	1.94912		54.8	1.76259		54.8	1.16417		54.8	1.61611		54.8	1.48551		54.8	1.73346		54.8	1.30012		54.8	1.43097		54.8	1.04582		54.8	1.24056
54.85	1.57377		54.85	2.21205		54.85	1.23232		54.85	1.37961		54.85	1.10559		54.85	1.20989		54.85	1.7467		54.85	1.66608		54.85	1.53016		54.85	1.49697		54.85	1.50872		54.85	1.58257
54.9	1.50496		54.9	2.16454		54.9	1.59599		54.9	1.48915		54.9	1.85798		54.9	1.41787		54.9	1.63708		54.9	1.3923		54.9	1.23683		54.9	1.73001		54.9	1.54519		54.9	1.15077
54.95	1.58178		54.95	2.13003		54.95	1.54042		54.95	1.56491		54.95	1.61761		54.95	1.3026		54.95	1.52127		54.95	1.52729		54.95	1.49574		54.95	1.55036		54.95	1.13701		54.95	1.46912
55	1.64691		55	2.20837		55	2.00689		55	1.55714		55	1.14845		55	1.40645		55	1.37663		55	1.2007		55	1.43108		55	1.5576		55	1.62375		55	1.34831
55.05	1.84816		55.05	1.82443		55.05	1.82291		55.05	1.38629		55.05	1.63399		55.05	1.44604		55.05	1.62687		55.05	1.58822		55.05	1.72731		55.05	1.29249		55.05	1.24748		55.05	1.093
55.1	1.82311		55.1	1.61759		55.1	1.55294		55.1	1.82158		55.1	1.15606		55.1	1.48967		55.1	1.78689		55.1	1.47014		55.1	1.52635		55.1	1.49716		55.1	1.17811		55.1	1.27447
55.15	1.55976		55.15	1.61306		55.15	1.82225		55.15	1.88547		55.15	1.22088		55.15	1.4081		55.15	1.58861		55.15	1.67356		55.15	1.44922		55.15	1.66851		55.15	1.62482		55.15	1.51783
55.2	1.52975		55.2	2.07915		55.2	1.26299		55.2	1.99548		55.2	1.53797		55.2	1.35566		55.2	1.28226		55.2	1.85819		55.2	1.73991		55.2	1.45927		55.2	1.46426		55.2	1.65225
55.25	1.75661		55.25	1.91427		55.25	1.44957		55.25	1.51381		55.25	1.32954		55.25	0.93272		55.25	1.51929		55.25	1.51329		55.25	1.71945		55.25	1.60242		55.25	1.54649		55.25	1.56377
55.3	1.40831		55.3	1.55817		55.3	1.83449		55.3	1.70732		55.3	1.0035		55.3	1.3877		55.3	1.34706		55.3	1.72608		55.3	1.4166		55.3	1.55654		55.3	1.5587		55.3	1.34261
55.35	1.42518		55.35	2.18038		55.35	1.70551		55.35	1.93057		55.35	1.15701		55.35	1.46534		55.35	1.9364		55.35	1.48433		55.35	1.82798		55.35	1.79912		55.35	1.26976		55.35	1.89966
55.4	1.40599		55.4	2.22794		55.4	1.99043		55.4	1.80166		55.4	1.45828		55.4	1.20779		55.4	1.346		55.4	1.29503		55.4	1.60621		55.4	1.21556		55.4	1.39031		55.4	1.62333
55.45	1.31651		55.45	1.64182		55.45	1.66588		55.45	1.58982		55.45	0.996739		55.45	1.23552		55.45	1.11264		55.45	1.4727		55.45	1.64845		55.45	1.53813		55.45	1.36567		55.45	1.26851
55.5	1.52376		55.5	1.95654		55.5	1.36419		55.5	1.88211		55.5	1.38627		55.5	1.20237		55.5	1.49675		55.5	1.50144		55.5	1.64665		55.5	1.50145		55.5	1.37039		55.5	1.32663
55.55	1.8017		55.55	2.08857		55.55	1.95941		55.55	1.59077		55.55	1.53081		55.55	1.00198		55.55	1.64949		55.55	1.54116		55.55	1.28068		55.55	1.5096		55.55	1.25493		55.55	1.45974
55.6	1.22986		55.6	1.89531		55.6	1.66215		55.6	1.59228		55.6	1.28879		55.6	1.2179		55.6	1.98587		55.6	1.35089		55.6	2.00218		55.6	1.85364		55.6	1.20677		55.6	1.33474
55.65	1.23736		55.65	2.25219		55.65	1.51218		55.65	1.50129		55.65	1.01454		55.65	1.33664		55.65	1.62718		55.65	1.72063		55.65	1.67949		55.65	1.71714		55.65	1.66565		55.65	1.58933
55.7	1.67295		55.7	2.30984		55.7	1.5425		55.7	1.33755		55.7	1.23273		55.7	1.16634		55.7	1.24747		55.7	1.74829		55.7	1.48406		55.7	1.63544		55.7	1.57065		55.7	1.4023
55.75	1.68016		55.75	1.80739		55.75	1.434		55.75	1.30645		55.75	1.02557		55.75	1.34235		55.75	1.48533		55.75	1.44931		55.75	1.55797		55.75	1.31885		55.75	1.05226		55.75	1.47728
55.8	1.63072		55.8	1.76055		55.8	1.78224		55.8	1.40936		55.8	1.31275		55.8	1.11758		55.8	1.35424		55.8	1.44478		55.8	1.37632		55.8	1.73237		55.8	0.888338		55.8	1.26842
55.85	1.55716		55.85	1.76072		55.85	1.83779		55.85	1.71166		55.85	1.43444		55.85	1.17278		55.85	1.4259		55.85	1.34275		55.85	1.64812		55.85	1.4574		55.85	1.41829		55.85	1.35502
55.9	1.53676		55.9	2.04985		55.9	2.07618		55.9	1.73321		55.9	1.54003		55.9	1.37193		55.9	1.31326		55.9	1.46655		55.9	1.79681		55.9	2.21148		55.9	1.33658		55.9	1.57552
55.95	2.02647		55.95	1.97582		55.95	1.38203		55.95	1.86092		55.95	1.28775		55.95	1.48089		55.95	1.58		55.95	1.57165		55.95	1.65616		55.95	2.08859		55.95	1.26689		55.95	1.47431
56	1.58249		56	1.60133		56	1.55287		56	1.46919		56	1.27568		56	1.14015		56	1.691		56	1.25769		56	1.4299		56	1.63109		56	1.17514		56	1.35372
56.05	1.39311		56.05	1.79897		56.05	1.88241		56.05	1.93781		56.05	1.611		56.05	1.60156		56.05	1.1536		56.05	1.28981		56.05	1.54026		56.05	2.4064		56.05	1.29662		56.05	1.22882
56.1	1.38041		56.1	1.98286		56.1	1.66293		56.1	2.20683		56.1	1.05567		56.1	1.45421		56.1	1.26362		56.1	1.32559		56.1	1.07018		56.1	1.95797		56.1	1.0226		56.1	1.18249
56.15	1.64357		56.15	1.7475		56.15	1.31025		56.15	1.59403		56.15	1.29655		56.15	1.14832		56.15	1.45456		56.15	1.42913		56.15	1.4063		56.15	2.1774		56.15	1.56767		56.15	1.24788
56.2	1.35938		56.2	1.43161		56.2	1.54515		56.2	1.96571		56.2	1.41517		56.2	1.41672		56.2	1.35777		56.2	1.74603		56.2	1.20408		56.2	2.15661		56.2	1.1473		56.2	1.48984
56.25	1.04091		56.25	1.70996		56.25	1.85882		56.25	1.27505		56.25	1.36371		56.25	1.11014		56.25	1.19691		56.25	1.67221		56.25	1.21526		56.25	1.90114		56.25	1.25384		56.25	1.54408
56.3	1.24908		56.3	1.82702		56.3	1.64518		56.3	1.7173		56.3	1.28978		56.3	1.16017		56.3	1.77505		56.3	1.66161		56.3	1.22499		56.3	1.75541		56.3	1.2633		56.3	1.28171
56.35	1.47683		56.35	1.73507		56.35	1.38549		56.35	1.92968		56.35	1.37383		56.35	1.43921		56.35	1.47043		56.35	1.36575		56.35	1.04533		56.35	1.72496		56.35	1.34374		56.35	1.23447
56.4	1.1329		56.4	1.68446		56.4	1.24886		56.4	1.89436		56.4	1.38267		56.4	1.48092		56.4	1.43045		56.4	1.58406		56.4	1.22505		56.4	1.99354		56.4	1.27198		56.4	1.57999
56.45	1.46705		56.45	2.06408		56.45	1.29173		56.45	1.25803		56.45	1.14899		56.45	1.9203		56.45	1.39336		56.45	1.46378		56.45	1.9094		56.45	1.80503		56.45	1.07133		56.45	1.15291
56.5	1.29143		56.5	1.58428		56.5	1.46793		56.5	1.11475		56.5	1.20936		56.5	1.14065		56.5	1.80368		56.5	1.3846		56.5	1.49974		56.5	1.6495		56.5	1.15716		56.5	1.12894
56.55	1.40942		56.55	1.6085		56.55	1.94917		56.55	1.27067		56.55	1.07191		56.55	1.2787		56.55	1.77362		56.55	1.55062		56.55	1.43579		56.55	1.54229		56.55	1.28888		56.55	1.04583
56.6	1.54008		56.6	1.06918		56.6	1.62123		56.6	1.19467		56.6	0.994378		56.6	1.58948		56.6	1.24464		56.6	1.41229		56.6	1.23759		56.6	1.76444		56.6	1.3076		56.6	1.00036
56.65	1.46134		56.65	1.58942		56.65	1.66227		56.65	1.71136		56.65	1.1444		56.65	1.32397		56.65	1.18994		56.65	1.12205		56.65	1.16785		56.65	2.09786		56.65	1.2137		56.65	0.770247
56.7	1.58899		56.7	1.85074		56.7	1.58777		56.7	1.86983		56.7	1.3094		56.7	1.1343		56.7	1.2412		56.7	1.58524		56.7	1.35687		56.7	1.75032		56.7	1.41667		56.7	1.5526
56.75	1.34202		56.75	1.864		56.75	1.54336		56.75	1.47776		56.75	1.12522		56.75	1.52704		56.75	1.59351		56.75	1.32126		56.75	1.67142		56.75	1.54889		56.75	1.28903		56.75	1.34191
56.8	1.43491		56.8	2.09331		56.8	1.64523		56.8	1.66484		56.8	1.21464		56.8	0.95688		56.8	1.21116		56.8	1.20387		56.8	1.2078		56.8	1.59021		56.8	1.09587		56.8	1.05025
56.85	1.68922		56.85	1.71749		56.85	1.47481		56.85	1.80068		56.85	1.09688		56.85	1.54836		56.85	1.59643		56.85	1.64816		56.85	1.11839		56.85	1.45108		56.85	1.35415		56.85	1.1724
56.9	1.57629		56.9	2.05928		56.9	1.47934		56.9	1.56322		56.9	1.27659		56.9	1.07389		56.9	1.45486		56.9	1.31114		56.9	1.13913		56.9	1.19305		56.9	1.43011		56.9	1.10133
56.95	1.00784		56.95	1.85583		56.95	1.79411		56.95	1.07143		56.95	1.35713		56.95	1.1725		56.95	1.33296		56.95	1.15677		56.95	1.51312		56.95	1.31898		56.95	1.11894		56.95	1.40124
57	1.57535		57	1.57134		57	1.86257		57	1.68191		57	1.26057		57	1.29069		57	1.2137		57	1.44027		57	1.26547		57	1.7762		57	0.94163		57	1.29534
57.05	1.43171		57.05	1.6198		57.05	1.55459		57.05	1.56276		57.05	1.25706		57.05	0.942677		57.05	1.59437		57.05	1.16421		57.05	1.13136		57.05	1.36221		57.05	1.23071		57.05	1.04589
57.1	1.54767		57.1	1.97144		57.1	1.37851		57.1	1.46839		57.1	1.32832		57.1	1.05221		57.1	1.54291		57.1	1.21529		57.1	1.52735		57.1	1.35682		57.1	1.03425		57.1	1.40293
57.15	1.10251		57.15	1.52058		57.15	1.22663		57.15	0.920518		57.15	1.42981		57.15	1.15399		57.15	1.59978		57.15	1.19926		57.15	1.3832		57.15	0.95577		57.15	1.24995		57.15	1.07334
57.2	1.73084		57.2	1.7833		57.2	1.40151		57.2	1.4768		57.2	1.31656		57.2	1.23859		57.2	0.990702		57.2	1.15241		57.2	1.36868		57.2	1.16287		57.2	1.20213		57.2	1.26242
57.25	0.878642		57.25	1.90111		57.25	1.43485		57.25	1.19179		57.25	1.22339		57.25	1.37308		57.25	1.48848		57.25	1.31607		57.25	1.47292		57.25	1.28161		57.25	1.25195		57.25	1.41697
57.3	1.63488		57.3	1.58666		57.3	1.41014		57.3	1.42678		57.3	0.924793		57.3	0.845648		57.3	1.35992		57.3	1.37579		57.3	1.34955		57.3	1.52735		57.3	1.09459		57.3	0.8855
57.35	1.09372		57.35	1.44658		57.35	1.21011		57.35	1.05569		57.35	1.06905		57.35	1.1693		57.35	0.662093		57.35	1.1269		57.35	1.67635		57.35	1.40538		57.35	1.11363		57.35	1.33877
57.4	1.3263		57.4	1.9147		57.4	1.24105		57.4	1.17057		57.4	1.17307		57.4	1.29747		57.4	1.09049		57.4	1.22218		57.4	1.04875		57.4	1.46128		57.4	1.09662		57.4	1.04161
57.45	1.52211		57.45	1.52422		57.45	1.54984		57.45	1.47434		57.45	1.25172		57.45	0.97383		57.45	1.58019		57.45	1.28805		57.45	1.50205		57.45	1.28306		57.45	0.997286		57.45	0.995365
57.5	1.54235		57.5	2.01328		57.5	1.54116		57.5	1.57834		57.5	1.08148		57.5	0.648709		57.5	1.63592		57.5	1.26432		57.5	1.62313		57.5	1.16668		57.5	1.10946		57.5	1.39694
57.55	1.13509		57.55	1.80509		57.55	1.48393		57.55	1.50147		57.55	1.18933		57.55	1.07495		57.55	1.02842		57.55	1.2599		57.55	1.41995		57.55	1.49152		57.55	0.933114		57.55	1.05382
57.6	1.23488		57.6	1.46414		57.6	1.30045		57.6	1.62994		57.6	1.02168		57.6	1.25532		57.6	1.52129		57.6	1.30843		57.6	1.79363		57.6	0.933995		57.6	1.26949		57.6	1.04988
57.65	1.32433		57.65	1.56962		57.65	1.30567		57.65	1.22821		57.65	0.931127		57.65	1.2534		57.65	1.31847		57.65	1.10142		57.65	1.53558		57.65	0.938925		57.65	0.949854		57.65	1.10191
57.7	1.39673		57.7	1.38312		57.7	1.4107		57.7	1.42737		57.7	1.07005		57.7	1.26538		57.7	1.04415		57.7	1.16222		57.7	1.18665		57.7	1.04512		57.7	1.39936		57.7	1.07138
57.75	0.903084		57.75	1.38466		57.75	1.42462		57.75	1.40785		57.75	1.1432		57.75	0.889594		57.75	1.03242		57.75	0.964238		57.75	1.46476		57.75	1.10647		57.75	1.13059		57.75	1.19675
57.8	1.47422		57.8	1.35007		57.8	1.24074		57.8	1.46999		57.8	1.29599		57.8	1.22387		57.8	1.62184		57.8	1.32063		57.8	1.50713		57.8	1.15487		57.8	1.23878		57.8	1.00128
57.85	1.53919		57.85	1.71841		57.85	1.529		57.85	1.33643		57.85	1.02644		57.85	1.33275		57.85	1.66266		57.85	1.57469		57.85	1.40617		57.85	1.15836		57.85	1.11037		57.85	1.19421
57.9	1.56625		57.9	1.87806		57.9	1.54978		57.9	1.76632		57.9	0.863572		57.9	1.29431		57.9	1.26451		57.9	0.863129		57.9	1.1472		57.9	1.11597		57.9	0.860003		57.9	1.23349
57.95	1.39587		57.95	1.49695		57.95	1.59069		57.95	1.44329		57.95	1.13739		57.95	1.22688		57.95	1.33496		57.95	1.07855		57.95	1.06378		57.95	1.14569		57.95	0.814015		57.95	1.20128
58	1.5996		58	1.3622		58	1.55631		58	1.56321		58	1.08774		58	1.11894		58	1.20899		58	1.3606		58	1.19328		58	1.27338		58	1.16999		58	1.39082
58.05	1.26515		58.05	1.429		58.05	1.48306		58.05	1.4481		58.05	0.88783		58.05	0.985236		58.05	1.2318		58.05	1.23936		58.05	1.11572		58.05	1.28568		58.05	1.3393		58.05	1.28487
58.1	1.17868		58.1	1.52035		58.1	1.43576		58.1	1.64013		58.1	1.04972		58.1	0.851746		58.1	1.15508		58.1	1.23869		58.1	1.18904		58.1	1.14627		58.1	1.31112		58.1	1.23667
58.15	1.17741		58.15	1.55431		58.15	1.76206		58.15	1.10444		58.15	1.12757		58.15	1.12725		58.15	1.41533		58.15	1.40886		58.15	1.19494		58.15	1.407		58.15	0.936527		58.15	1.43638
58.2	0.957093		58.2	1.80718		58.2	1.57437		58.2	1.28893		58.2	1.18473		58.2	1.71997		58.2	1.34881		58.2	1.2313		58.2	1.06122		58.2	1.15874		58.2	0.713877		58.2	1.48303
58.25	1.31232		58.25	1.70577		58.25	1.27989		58.25	1.58611		58.25	0.918985		58.25	1.28389		58.25	1.26218		58.25	1.42039		58.25	1.14935		58.25	1.14597		58.25	1.14319		58.25	1.09624
58.3	1.18544		58.3	1.37575		58.3	1.48278		58.3	1.53419		58.3	1.05109		58.3	1.25468		58.3	1.21234		58.3	0.987255		58.3	1.55488		58.3	1.04592		58.3	1.1392		58.3	1.19656
58.35	1.21786		58.35	1.30197		58.35	1.82533		58.35	1.76821		58.35	0.895187		58.35	0.912345		58.35	0.993357		58.35	1.1191		58.35	0.960867		58.35	1.23016		58.35	0.894709		58.35	1.37316
58.4	1.70337		58.4	1.86585		58.4	1.30785		58.4	1.44744		58.4	0.765857		58.4	1.39173		58.4	1.22391		58.4	1.1806		58.4	0.950543		58.4	0.731607		58.4	1.02222		58.4	1.14175
58.45	1.53566		58.45	1.45194		58.45	0.985196		58.45	1.22768		58.45	1.04459		58.45	0.642558		58.45	1.31177		58.45	1.38922		58.45	1.13032		58.45	1.09706		58.45	0.999795		58.45	1.27051
58.5	1.50813		58.5	1.30437		58.5	1.33086		58.5	1.26045		58.5	0.822529		58.5	1.2649		58.5	1.32854		58.5	1.70896		58.5	1.04609		58.5	1.16141		58.5	1.17875		58.5	1.08241
58.55	1.21939		58.55	1.4387		58.55	1.57158		58.55	1.22567		58.55	0.993919		58.55	0.960413		58.55	1.11639		58.55	1.21955		58.55	1.30856		58.55	1.14585		58.55	1.05447		58.55	0.94807
58.6	1.29007		58.6	1.19145		58.6	1.34758		58.6	1.26996		58.6	1.48305		58.6	1.11789		58.6	1.14614		58.6	1.20829		58.6	1.42253		58.6	1.14185		58.6	1.3587		58.6	1.49174
58.65	1.00668		58.65	1.31624		58.65	1.165		58.65	1.33655		58.65	1.47236		58.65	1.08062		58.65	1.24605		58.65	1.32563		58.65	1.15471		58.65	1.08504		58.65	1.19516		58.65	1.55781
58.7	1.26356		58.7	1.45915		58.7	1.09219		58.7	1.44631		58.7	1.21508		58.7	1.04296		58.7	1.10105		58.7	0.969041		58.7	1.08977		58.7	1.00886		58.7	1.11399		58.7	0.777159
58.75	1.07755		58.75	1.51413		58.75	1.31397		58.75	1.4816		58.75	1.21766		58.75	0.861791		58.75	1.11563		58.75	1.31486		58.75	1.20308		58.75	0.896386		58.75	1.31879		58.75	1.12688
58.8	1.10765		58.8	1.79443		58.8	1.39849		58.8	1.23062		58.8	1.50846		58.8	1.31671		58.8	1.23136		58.8	1.43576		58.8	1.21782		58.8	1.40303		58.8	0.690602		58.8	1.0282
58.85	1.33581		58.85	1.33022		58.85	1.5282		58.85	1.37217		58.85	0.6219		58.85	1.21774		58.85	1.54059		58.85	1.07427		58.85	1.29221		58.85	1.21656		58.85	0.888872		58.85	1.01233
58.9	1.06098		58.9	1.38081		58.9	1.53783		58.9	1.29795		58.9	0.751168		58.9	1.23683		58.9	1.13299		58.9	1.11872		58.9	1.06032		58.9	0.982335		58.9	1.09732		58.9	1.40453
58.95	1.25468		58.95	1.42983		58.95	1.38519		58.95	1.26065		58.95	1.06859		58.95	1.14984		58.95	1.6121		58.95	1.11572		58.95	1.27208		58.95	0.964398		58.95	1.27246		58.95	1.08697
59	1.10578		59	1.77681		59	1.20655		59	1.37107		59	0.907895		59	0.848905		59	0.864955		59	1.36075		59	1.40004		59	0.961683		59	0.919811		59	1.22336
59.05	1.36852		59.05	1.52684		59.05	1.39272		59.05	1.15003		59.05	1.21617		59.05	1.23508		59.05	1.29747		59.05	1.17976		59.05	1.3624		59.05	1.05122		59.05	0.739366		59.05	1.13396
59.1	0.977128		59.1	1.62258		59.1	1.34856		59.1	1.48374		59.1	1.03937		59.1	1.05976		59.1	1.04916		59.1	1.15922		59.1	1.18155		59.1	1.12524		59.1	0.92997		59.1	1.39422
59.15	0.760852		59.15	1.5327		59.15	1.24847		59.15	1.50439		59.15	0.867994		59.15	1.29162		59.15	1.13098		59.15	1.27672		59.15	0.85976		59.15	1.24058		59.15	1.1047		59.15	1.02953
59.2	0.943654		59.2	1.19778		59.2	1.45226		59.2	1.21847		59.2	0.882642		59.2	1.03607		59.2	1.15753		59.2	1.29373		59.2	0.941318		59.2	0.961991		59.2	1.09994		59.2	1.29153
59.25	1.1059		59.25	1.47338		59.25	1.57385		59.25	1.46574		59.25	0.9571		59.25	1.09037		59.25	0.767444		59.25	1.18227		59.25	0.936423		59.25	0.891744		59.25	1.1983		59.25	1.04622
59.3	1.21125		59.3	1.346		59.3	1.09556		59.3	1.37434		59.3	1.22398		59.3	1.22633		59.3	1.31136		59.3	1.05723		59.3	1.40031		59.3	0.962758		59.3	1.04204		59.3	1.196
59.35	1.30277		59.35	1.41451		59.35	1.40857		59.35	1.31734		59.35	1.17337		59.35	1.10963		59.35	1.2672		59.35	1.18926		59.35	1.33783		59.35	1.00186		59.35	0.995414		59.35	0.994206
59.4	1.16097		59.4	1.51331		59.4	1.25465		59.4	1.48374		59.4	0.993466		59.4	0.802102		59.4	1.17671		59.4	0.860306		59.4	1.08408		59.4	1.05331		59.4	1.1152		59.4	1.57926
59.45	0.896469		59.45	1.4749		59.45	1.57303		59.45	1.22338		59.45	1.11391		59.45	0.918019		59.45	1.11058		59.45	1.24208		59.45	1.39261		59.45	1.20848		59.45	0.870681		59.45	1.15365
59.5	1.1901		59.5	1.77906		59.5	1.41995		59.5	1.56529		59.5	0.723011		59.5	0.986088		59.5	1.11608		59.5	1.32574		59.5	1.47498		59.5	0.788122		59.5	1.15002		59.5	1.2153
59.55	1.49272		59.55	1.25471		59.55	1.2094		59.55	1.33183		59.55	1.08488		59.55	0.981204		59.55	1.24417		59.55	1.1669		59.55	1.08773		59.55	1.10926		59.55	0.800952		59.55	1.24946
59.6	1.58369		59.6	1.62266		59.6	1.18266		59.6	1.38406		59.6	0.951267		59.6	1.13645		59.6	1.24395		59.6	1.14658		59.6	0.960992		59.6	1.12246		59.6	1.14074		59.6	1.20085
59.65	1.46769		59.65	1.26744		59.65	1.30796		59.65	1.47392		59.65	0.973163		59.65	1.31675		59.65	0.911157		59.65	1.15023		59.65	1.40137		59.65	0.967027		59.65	0.826881		59.65	1.09041
59.7	1.11261		59.7	1.27474		59.7	1.39823		59.7	1.59675		59.7	0.870924		59.7	1.05044		59.7	1.01286		59.7	1.08979		59.7	1.31077		59.7	1.23463		59.7	1.00149		59.7	1.14962
59.75	1.56511		59.75	1.40502		59.75	1.43003		59.75	1.48139		59.75	1.02537		59.75	0.886667		59.75	0.842561		59.75	1.31819		59.75	1.28431		59.75	0.880779		59.75	1.10241		59.75	0.91004
59.8	1.46157		59.8	1.14885		59.8	1.31401		59.8	1.11695		59.8	1.18237		59.8	1.22956		59.8	1.38828		59.8	0.982518		59.8	1.23002		59.8	1.19684		59.8	1.02534		59.8	1.10821
59.85	0.996456		59.85	1.48009		59.85	1.20997		59.85	1.41802		59.85	1.32667		59.85	1.04191		59.85	0.956843		59.85	1.11916		59.85	1.3887		59.85	1.1246		59.85	0.989785		59.85	1.14938
59.9	1.11029		59.9	1.59358		59.9	1.02054		59.9	1.13851		59.9	1.07064		59.9	1.20357		59.9	1.42725		59.9	1.14946		59.9	1.43218		59.9	1.03323		59.9	1.06595		59.9	0.806071
59.95	1.04293		59.95	1.29576		59.95	1.15638		59.95	1.11715		59.95	1.13727		59.95	1.23222		59.95	1.17045		59.95	1.13091		59.95	1.14356		59.95	0.8709		59.95	1.11532		59.95	0.933795
60	1.3003		60	1.16582		60	1.39438		60	1.05742		60	1.03699		60	1.29539		60	1.20066		60	1.24565		60	1.35699		60	1.13753		60	0.999548		60	1.31806
60.05	1.12278		60.05	1.39873		60.05	1.27402		60.05	1.18597		60.05	0.822971		60.05	0.756388		60.05	1.25641		60.05	1.16884		60.05	1.25099		60.05	1.01531		60.05	0.87644		60.05	1.24619
60.1	1.02672		60.1	1.42458		60.1	1.36014		60.1	1.52641		60.1	0.856152		60.1	1.07065		60.1	1.2632		60.1	0.957032		60.1	1.22958		60.1	1.35208		60.1	0.977447		60.1	1.17743
60.15	1.07965		60.15	1.31242		60.15	1.62622		60.15	1.41432		60.15	0.961326		60.15	1.17833		60.15	1.13505		60.15	1.17151		60.15	1.37066		60.15	0.931074		60.15	0.787314		60.15	0.837002
60.2	1.1113		60.2	1.49435		60.2	1.17341		60.2	1.52144		60.2	1.05794		60.2	0.885788		60.2	1.50761		60.2	0.9877		60.2	1.05464		60.2	0.912723		60.2	0.999023		60.2	1.05721
60.25	1.10936		60.25	1.55844		60.25	1.13628		60.25	1.52108		60.25	0.947021		60.25	1.21572		60.25	1.30946		60.25	0.896582		60.25	1.20906		60.25	1.00834		60.25	0.964255		60.25	0.843622
60.3	1.17607		60.3	1.58065		60.3	1.18644		60.3	1.26813		60.3	0.950244		60.3	1.14434		60.3	1.0902		60.3	1.22311		60.3	1.19072		60.3	1.07082		60.3	1.26404		60.3	1.16888
60.35	1.18891		60.35	1.15706		60.35	0.979527		60.35	1.25831		60.35	0.75772		60.35	1.40181		60.35	1.27607		60.35	1.40323		60.35	0.758554		60.35	0.926766		60.35	1.29227		60.35	1.42624
60.4	0.925568		60.4	1.3056		60.4	1.21688		60.4	1.38331		60.4	1.15453		60.4	0.887079		60.4	1.07883		60.4	1.44201		60.4	1.06363		60.4	1.05175		60.4	1.16632		60.4	0.985893
60.45	1.36648		60.45	1.90119		60.45	1.10302		60.45	1.33217		60.45	1.24726		60.45	0.846239		60.45	1.00842		60.45	1.32542		60.45	1.06643		60.45	0.746442		60.45	0.860864		60.45	1.2224
60.5	1.5915		60.5	1.31014		60.5	1.31242		60.5	0.999387		60.5	1.10552		60.5	0.745919		60.5	1.38444		60.5	1.00411		60.5	1.16291		60.5	1.24205		60.5	0.882338		60.5	1.2494
60.55	1.37966		60.55	1.3231		60.55	1.53972		60.55	1.13307		60.55	0.760202		60.55	1.31225		60.55	0.950763		60.55	1.46271		60.55	0.884673		60.55	0.922154		60.55	0.687637		60.55	1.20819
60.6	1.30903		60.6	1.81314		60.6	1.50391		60.6	1.0561		60.6	0.81182		60.6	0.989008		60.6	1.16521		60.6	1.10735		60.6	1.02682		60.6	0.900399		60.6	0.904604		60.6	1.0629
60.65	1.23188		60.65	1.82268		60.65	1.54649		60.65	1.14617		60.65	0.931278		60.65	0.898513		60.65	1.13061		60.65	1.44305		60.65	0.950614		60.65	1.24493		60.65	0.829769		60.65	1.37379
60.7	0.932395		60.7	1.39544		60.7	1.4641		60.7	1.35222		60.7	0.865253		60.7	0.992317		60.7	1.38358		60.7	1.22194		60.7	1.35973		60.7	1.03367		60.7	0.933396		60.7	1.08246
60.75	1.34228		60.75	1.41172		60.75	1.34855		60.75	1.36358		60.75	1.14295		60.75	0.935347		60.75	1.18347		60.75	0.898314		60.75	1.22018		60.75	0.983411		60.75	1.48468		60.75	1.30662
60.8	1.63563		60.8	1.46482		60.8	1.32702		60.8	1.33017		60.8	1.08658		60.8	1.23387		60.8	1.24568		60.8	1.41928		60.8	1.69555		60.8	1.0473		60.8	1.01613		60.8	1.35983
60.85	1.02379		60.85	1.39297		60.85	1.18539		60.85	1.08944		60.85	1.11887		60.85	1.277		60.85	1.03924		60.85	0.993159		60.85	1.55082		60.85	1.05814		60.85	0.814588		60.85	1.23646
60.9	1.21405		60.9	1.68522		60.9	1.46181		60.9	1.13722		60.9	0.737029		60.9	1.2987		60.9	1.36826		60.9	1.05363		60.9	0.97135		60.9	1.2297		60.9	0.99728		60.9	1.07938
60.95	1.04415		60.95	1.535		60.95	1.07435		60.95	1.31964		60.95	1.0162		60.95	1.1898		60.95	1.18237		60.95	1.27775		60.95	1.27705		60.95	1.41918		60.95	1.06354		60.95	1.49139
61	1.19688		61	1.15765		61	1.13622		61	1.18737		61	1.1044		61	0.871119		61	1.46557		61	1.03123		61	1.30274		61	1.47297		61	1.09341		61	0.971666
61.05	1.19216		61.05	1.56413		61.05	1.15241		61.05	1.44931		61.05	1.05671		61.05	1.19852		61.05	1.3223		61.05	1.1771		61.05	1.12806		61.05	0.820658		61.05	1.41957		61.05	1.17076
61.1	1.5621		61.1	1.77725		61.1	1.35855		61.1	1.19187		61.1	0.926955		61.1	0.768231		61.1	1.23442		61.1	1.30208		61.1	1.23258		61.1	1.06849		61.1	1.0814		61.1	1.30204
61.15	0.890248		61.15	1.44431		61.15	1.41574		61.15	1.10906		61.15	1.09447		61.15	0.926409		61.15	1.00545		61.15	1.07131		61.15	1.08947		61.15	1.20368		61.15	0.839919		61.15	1.5492
61.2	1.40709		61.2	1.22558		61.2	1.11804		61.2	1.41101		61.2	0.821117		61.2	1.38499		61.2	1.01559		61.2	1.37339		61.2	1.28371		61.2	1.24966		61.2	0.883922		61.2	1.15333
61.25	1.20354		61.25	1.5139		61.25	1.14078		61.25	1.33611		61.25	0.577226		61.25	1.11396		61.25	1.40954		61.25	1.0192		61.25	1.43452		61.25	0.87247		61.25	1.08391		61.25	1.16271
61.3	1.1996		61.3	1.55737		61.3	1.14605		61.3	1.17184		61.3	0.905048		61.3	1.1017		61.3	1.20284		61.3	0.99453		61.3	0.99918		61.3	0.886455		61.3	0.924051		61.3	1.08671
61.35	1.52297		61.35	1.2689		61.35	1.2971		61.35	1.2354		61.35	1.42563		61.35	1.15735		61.35	1.34322		61.35	1.08191		61.35	1.32014		61.35	1.09323		61.35	0.800821		61.35	1.02596
61.4	1.62318		61.4	1.59121		61.4	1.65565		61.4	1.41135		61.4	0.774662		61.4	0.914556		61.4	1.31193		61.4	1.48793		61.4	1.04749		61.4	0.970722		61.4	1.13914		61.4	1.26272
61.45	1.33039		61.45	1.97407		61.45	1.234		61.45	1.14262		61.45	1.08925		61.45	1.10087		61.45	1.22165		61.45	1.2583		61.45	1.39414		61.45	0.957788		61.45	0.792313		61.45	1.1349
61.5	1.35475		61.5	2.1565		61.5	1.35868		61.5	1.13992		61.5	0.840646		61.5	0.798423		61.5	1.42545		61.5	1.34396		61.5	1.16724		61.5	0.891405		61.5	0.913555		61.5	1.00071
61.55	1.33254		61.55	1.3917		61.55	1.00235		61.55	1.29333		61.55	1.1873		61.55	1.08051		61.55	1.26381		61.55	1.41813		61.55	1.56676		61.55	0.760296		61.55	1.03091		61.55	1.18876
61.6	1.32877		61.6	1.63796		61.6	1.44664		61.6	1.40625		61.6	0.975463		61.6	0.624119		61.6	1.49838		61.6	1.08733		61.6	1.32558		61.6	0.968831		61.6	0.991452		61.6	0.934431
61.65	1.52984		61.65	1.61632		61.65	1.59265		61.65	1.28526		61.65	1.37061		61.65	0.932114		61.65	1.23231		61.65	1.08042		61.65	0.922781		61.65	1.06487		61.65	0.992606		61.65	1.37344
61.7	1.45435		61.7	1.8556		61.7	1.59075		61.7	1.39637		61.7	1.22923		61.7	1.13834		61.7	1.45137		61.7	1.46482		61.7	1.26182		61.7	1.41343		61.7	1.6212		61.7	1.11281
61.75	1.20073		61.75	1.86313		61.75	1.19131		61.75	1.19864		61.75	1.00021		61.75	1.21657		61.75	1.02089		61.75	1.46894		61.75	1.47558		61.75	1.1201		61.75	1.04726		61.75	1.0464
61.8	1.45716		61.8	1.8688		61.8	1.96224		61.8	1.39743		61.8	1.56378		61.8	1.34075		61.8	0.880267		61.8	1.69145		61.8	1.53338		61.8	0.988174		61.8	1.18464		61.8	1.03071
61.85	1.55968		61.85	1.86645		61.85	1.66047		61.85	1.4615		61.85	1.21429		61.85	0.859543		61.85	1.02854		61.85	1.38182		61.85	1.25076		61.85	1.08193		61.85	1.4606		61.85	1.16881
61.9	1.5068		61.9	1.97584		61.9	1.58495		61.9	1.31844		61.9	1.03992		61.9	1.17989		61.9	1.37773		61.9	1.4163		61.9	1.38041		61.9	0.964923		61.9	1.14876		61.9	1.49167
61.95	1.7386		61.95	1.81375		61.95	1.95843		61.95	1.45003		61.95	1.21838		61.95	0.95547		61.95	1.56007		61.95	1.30341		61.95	1.05994		61.95	1.03296		61.95	1.34747		61.95	1.57938
62	1.93504		62	2.08943		62	1.58951		62	1.76767		62	1.3649		62	1.07549		62	1.91974		62	1.95547		62	1.59795		62	1.67717		62	1.62016		62	1.21511
62.05	1.85576		62.05	1.58098		62.05	1.39422		62.05	1.30184		62.05	1.2455		62.05	1.09068		62.05	1.80985		62.05	1.33741		62.05	1.49364		62.05	1.4222		62.05	1.25304		62.05	1.06365
62.1	1.5411		62.1	1.68928		62.1	1.29062		62.1	1.1727		62.1	0.768256		62.1	1.03427		62.1	1.33774		62.1	1.37281		62.1	1.16977		62.1	1.59921		62.1	1.42991		62.1	1.35946
62.15	1.93226		62.15	2.34009		62.15	1.54962		62.15	1.58203		62.15	0.972846		62.15	1.06246		62.15	1.38207		62.15	1.13722		62.15	1.52623		62.15	1.15578		62.15	1.12809		62.15	1.16109
62.2	2.15059		62.2	2.34859		62.2	1.48185		62.2	1.31065		62.2	0.974684		62.2	0.973718		62.2	1.7929		62.2	2.02043		62.2	1.31651		62.2	1.57175		62.2	1.65868		62.2	1.34143
62.25	1.82415		62.25	2.34598		62.25	1.84281		62.25	1.57623		62.25	1.29278		62.25	1.16387		62.25	1.4653		62.25	2.12383		62.25	1.09046		62.25	1.12644		62.25	1.42128		62.25	1.27603
62.3	2.22449		62.3	2.7003		62.3	2.05417		62.3	1.61288		62.3	1.00078		62.3	1.04336		62.3	1.54057		62.3	2.15697		62.3	1.50732		62.3	1.85129		62.3	1.14439		62.3	1.3552
62.35	2.02339		62.35	2.81492		62.35	2.46864		62.35	1.89781		62.35	1.6142		62.35	1.25273		62.35	2.14954		62.35	1.95914		62.35	1.86973		62.35	1.37379		62.35	1.7457		62.35	1.4901
62.4	2.35796		62.4	3.08001		62.4	1.24948		62.4	1.83516		62.4	1.54975		62.4	1.42366		62.4	1.61633		62.4	1.67834		62.4	1.55305		62.4	1.03333		62.4	1.73356		62.4	1.72765
62.45	2.27984		62.45	2.77209		62.45	2.13423		62.45	2.03867		62.45	1.55094		62.45	1.37962		62.45	2.00073		62.45	1.57246		62.45	1.69262		62.45	1.62		62.45	1.67068		62.45	1.90367
62.5	2.79828		62.5	3.23371		62.5	2.2462		62.5	2.28948		62.5	1.60722		62.5	1.33762		62.5	2.08866		62.5	1.62877		62.5	1.74842		62.5	1.90507		62.5	2.01775		62.5	1.92349
62.55	2.58418		62.55	3.07134		62.55	3.03851		62.55	2.25683		62.55	1.2514		62.55	1.19674		62.55	2.36498		62.55	2.26662		62.55	2.18396		62.55	1.46682		62.55	2.12773		62.55	1.69843
62.6	2.61204		62.6	3.68893		62.6	1.95563		62.6	2.06375		62.6	1.42538		62.6	1.21838		62.6	2.27961		62.6	2.02976		62.6	2.00879		62.6	1.86678		62.6	2.12407		62.6	1.50363
62.65	2.19596		62.65	3.20332		62.65	2.62608		62.65	2.70907		62.65	1.58473		62.65	0.880358		62.65	2.58028		62.65	2.42794		62.65	2.32829		62.65	2.0835		62.65	2.0336		62.65	2.20757
62.7	2.99946		62.7	3.06303		62.7	2.38144		62.7	2.88311		62.7	1.46336		62.7	1.4578		62.7	2.58299		62.7	2.56656		62.7	2.09037		62.7	1.70176		62.7	2.11329		62.7	2.03001
62.75	2.62955		62.75	3.44013		62.75	2.99065		62.75	2.93007		62.75	1.68313		62.75	1.53145		62.75	2.43967		62.75	2.30448		62.75	2.53728		62.75	1.76283		62.75	1.72225		62.75	2.59545
62.8	3.03468		62.8	3.8273		62.8	3.6386		62.8	2.64751		62.8	1.5649		62.8	1.44287		62.8	2.75925		62.8	2.50805		62.8	2.82416		62.8	1.80101		62.8	2.8558		62.8	1.85675
62.85	3.33654		62.85	4.24855		62.85	3.28164		62.85	3.03401		62.85	2.1479		62.85	1.4659		62.85	2.37603		62.85	2.2605		62.85	2.18749		62.85	1.63012		62.85	2.30286		62.85	2.45285
62.9	2.84858		62.9	3.97724		62.9	2.99677		62.9	3.05765		62.9	1.89841		62.9	1.85458		62.9	2.50633		62.9	2.57739		62.9	2.17681		62.9	2.18153		62.9	2.37253		62.9	2.68913
62.95	2.24638		62.95	3.78726		62.95	3.36959		62.95	3.1635		62.95	1.72777		62.95	1.32211		62.95	2.70656		62.95	2.57899		62.95	2.56992		62.95	1.88548		62.95	2.96462		62.95	2.68344
63	2.32986		63	3.6523		63	3.23854		63	2.70867		63	1.54112		63	0.96025		63	3.23553		63	2.48596		63	2.24969		63	2.46101		63	2.83198		63	2.30144
63.05	2.3688		63.05	3.95091		63.05	3.58349		63.05	3.26007		63.05	1.79608		63.05	2.15352		63.05	2.29332		63.05	1.81188		63.05	1.94915		63.05	2.07904		63.05	2.44807		63.05	1.60135
63.1	2.07811		63.1	4.30987		63.1	3.03222		63.1	2.69735		63.1	2.24079		63.1	1.91333		63.1	2.99216		63.1	2.40151		63.1	2.51263		63.1	1.72564		63.1	1.94944		63.1	2.33623
63.15	2.46228		63.15	3.01451		63.15	2.59928		63.15	2.86286		63.15	1.93194		63.15	1.51555		63.15	2.47636		63.15	2.3885		63.15	2.82244		63.15	1.43164		63.15	2.16051		63.15	2.30058
63.2	2.46056		63.2	4.21856		63.2	2.81938		63.2	3.2379		63.2	1.71952		63.2	1.70309		63.2	2.49801		63.2	2.56382		63.2	2.46731		63.2	1.94222		63.2	2.55705		63.2	2.11878
63.25	2.46504		63.25	2.68948		63.25	2.47137		63.25	2.74282		63.25	1.36526		63.25	1.90075		63.25	2.55701		63.25	2.38824		63.25	2.04781		63.25	1.44167		63.25	2.20262		63.25	1.8964
63.3	1.68271		63.3	3.34369		63.3	1.91056		63.3	2.88029		63.3	2.04455		63.3	1.88332		63.3	2.25425		63.3	2.13709		63.3	2.75307		63.3	1.51713		63.3	1.65128		63.3	1.63659
63.35	2.19371		63.35	2.61004		63.35	2.67457		63.35	2.81879		63.35	1.36255		63.35	1.40736		63.35	2.20558		63.35	2.12524		63.35	2.975		63.35	1.86613		63.35	1.56001		63.35	1.98169
63.4	2.10594		63.4	3.37625		63.4	2.71578		63.4	2.93448		63.4	1.3376		63.4	1.74289		63.4	2.03074		63.4	2.34668		63.4	2.46883		63.4	1.1558		63.4	2.24174		63.4	2.24745
63.45	1.85204		63.45	3.13942		63.45	2.96149		63.45	2.71768		63.45	1.68019		63.45	1.9951		63.45	2.41199		63.45	1.74209		63.45	2.37615		63.45	1.65506		63.45	2.02358		63.45	1.79349
63.5	1.81207		63.5	2.4978		63.5	1.93608		63.5	3.04436		63.5	1.36253		63.5	1.63347		63.5	2.05558		63.5	1.67057		63.5	2.56557		63.5	1.61549		63.5	1.98763		63.5	1.73658
63.55	1.54811		63.55	2.61288		63.55	1.77923		63.55	2.55055		63.55	1.80837		63.55	1.45371		63.55	1.44595		63.55	2.02851		63.55	2.38218		63.55	1.42487		63.55	1.83326		63.55	1.63631
63.6	1.64283		63.6	2.40723		63.6	1.93835		63.6	2.28673		63.6	1.7975		63.6	1.69147		63.6	1.99211		63.6	1.76734		63.6	2.00348		63.6	1.45095		63.6	1.07245		63.6	2.20229
63.65	1.30131		63.65	2.13123		63.65	1.76716		63.65	2.25578		63.65	1.41185		63.65	1.42965		63.65	1.78369		63.65	1.79107		63.65	1.88571		63.65	1.30081		63.65	2.33009		63.65	1.20685
63.7	2.14842		63.7	2.37948		63.7	1.47794		63.7	2.46804		63.7	1.06844		63.7	2.04746		63.7	1.84751		63.7	1.3491		63.7	1.85241		63.7	1.04994		63.7	2.31088		63.7	1.54385
63.75	1.28338		63.75	2.37549		63.75	1.88747		63.75	2.12902		63.75	1.05197		63.75	1.48552		63.75	1.62015		63.75	1.15889		63.75	1.91175		63.75	1.11849		63.75	1.46099		63.75	1.56889
63.8	1.48515		63.8	1.89431		63.8	1.27189		63.8	1.74163		63.8	1.45809		63.8	1.6707		63.8	1.96105		63.8	1.31238		63.8	1.42617		63.8	1.25623		63.8	1.49973		63.8	1.19371
63.85	1.74332		63.85	2.34403		63.85	1.40622		63.85	2.03058		63.85	1.31253		63.85	1.41182		63.85	1.84002		63.85	1.18936		63.85	2.09471		63.85	1.46713		63.85	1.63599		63.85	1.63826
63.9	1.31714		63.9	2.37651		63.9	2.10698		63.9	2.32695		63.9	0.627493		63.9	1.43018		63.9	1.60325		63.9	1.35452		63.9	1.49656		63.9	1.04001		63.9	1.46862		63.9	1.52635
63.95	1.79174		63.95	1.39154		63.95	1.8351		63.95	1.45608		63.95	1.06034		63.95	1.37816		63.95	1.23393		63.95	1.32339		63.95	1.53181		63.95	0.823612		63.95	1.51296		63.95	1.36808
64	1.18366		64	1.40254		64	1.33833		64	1.58624		64	0.755415		64	1.41614		64	0.991618		64	1.08477		64	1.60251		64	1.18461		64	1.04079		64	1.33656
64.05	1.16821		64.05	2.10016		64.05	1.13505		64.05	1.70958		64.05	0.945542		64.05	1.11851		64.05	1.01995		64.05	1.2389		64.05	1.22362		64.05	0.874643		64.05	1.30634		64.05	1.15347
64.1	1.3015		64.1	1.40105		64.1	1.31158		64.1	1.90888		64.1	0.894933		64.1	1.42263		64.1	1.43765		64.1	1.24474		64.1	1.585		64.1	1.19999		64.1	1.50661		64.1	1.0499
64.15	0.955224		64.15	1.38085		64.15	1.57599		64.15	1.65214		64.15	0.964213		64.15	1.30088		64.15	1.37801		64.15	1.37918		64.15	0.876563		64.15	1.01331		64.15	1.26655		64.15	1.18538
64.2	1.1003		64.2	1.41787		64.2	0.785385		64.2	1.16605		64.2	1.04219		64.2	1.20976		64.2	1.54062		64.2	1.1557		64.2	1.1005		64.2	0.876362		64.2	1.14349		64.2	0.894343
64.25	1.50452		64.25	1.41915		64.25	1.2546		64.25	1.72799		64.25	1.26825		64.25	1.13003		64.25	1.30552		64.25	1.27664		64.25	1.19829		64.25	0.960033		64.25	1.5556		64.25	1.01215
64.3	1.41049		64.3	1.63974		64.3	1.17127		64.3	1.06838		64.3	0.919453		64.3	0.927889		64.3	1.17191		64.3	1.40663		64.3	1.35813		64.3	0.850519		64.3	1.36608		64.3	0.945105
64.35	1.13443		64.35	1.72537		64.35	1.07994		64.35	1.41647		64.35	0.691576		64.35	0.790138		64.35	1.24355		64.35	1.08494		64.35	1.13734		64.35	0.82412		64.35	0.962875		64.35	1.02585
64.4	0.992498		64.4	1.51662		64.4	1.48306		64.4	1.37763		64.4	0.800615		64.4	0.713007		64.4	1.07029		64.4	1.32964		64.4	1.08221		64.4	1.3671		64.4	1.04196		64.4	1.06409
64.45	1.24799		64.45	1.35032		64.45	1.24653		64.45	1.36914		64.45	1.12868		64.45	0.903479		64.45	1.19125		64.45	1.4872		64.45	1.15653		64.45	1.03455		64.45	1.31655		64.45	0.851827
64.5	1.09801		64.5	1.46229		64.5	1.18234		64.5	1.14431		64.5	0.819018		64.5	0.926243		64.5	1.13863		64.5	0.909978		64.5	0.917462		64.5	1.05398		64.5	0.993886		64.5	1.48501
64.55	1.04115		64.55	1.4921		64.55	1.40498		64.55	1.25994		64.55	0.622695		64.55	0.890257		64.55	1.30677		64.55	1.07758		64.55	0.936897		64.55	1.05238		64.55	1.29776		64.55	1.04503
64.6	0.811767		64.6	1.35614		64.6	0.617288		64.6	1.1549		64.6	0.776551		64.6	0.877167		64.6	1.26127		64.6	1.21963		64.6	1.34565		64.6	0.496989		64.6	1.23339		64.6	1.06732
64.65	1.1579		64.65	1.53592		64.65	1.08407		64.65	1.57481		64.65	0.643535		64.65	0.761138		64.65	1.14571		64.65	0.978147		64.65	1.14229		64.65	0.449501		64.65	1.2293		64.65	0.973283
64.7	1.02786		64.7	1.49798		64.7	1.22928		64.7	1.25483		64.7	0.73421		64.7	0.796173		64.7	1.41571		64.7	0.853179		64.7	1.04249		64.7	0.608517		64.7	1.54432		64.7	0.820726
64.75	1.17427		64.75	1.54462		64.75	1.14288		64.75	1.26699		64.75	0.767815		64.75	0.920894		64.75	1.24692		64.75	1.04043		64.75	1.16509		64.75	0.855847		64.75	1.20485		64.75	1.1291
64.8	1.19792		64.8	1.02123		64.8	1.19841		64.8	1.10748		64.8	0.653759		64.8	1.1872		64.8	1.19044		64.8	1.22259		64.8	0.987273		64.8	0.88313		64.8	1.78512		64.8	1.20831
64.85	1.25199		64.85	0.988597		64.85	0.898782		64.85	1.45972		64.85	1.02465		64.85	0.859107		64.85	0.898477		64.85	1.09545		64.85	1.30031		64.85	0.831993		64.85	2.06924		64.85	1.24332
64.9	1.17021		64.9	1.12132		64.9	0.909563		64.9	0.920701		64.9	0.746084		64.9	0.994835		64.9	1.0533		64.9	1.15343		64.9	0.980606		64.9	1.32238		64.9	2.29839		64.9	1.05664
64.95	0.992171		64.95	1.50842		64.95	0.913958		64.95	1.39708		64.95	0.63754		64.95	0.789817		64.95	1.46776		64.95	0.839691		64.95	1.13439		64.95	1.00017		64.95	0		64.95	0.983482
65	1.10587		65	1.41459		65	0.973183		65	1.19001		65	0.817008		65	0.834983		65	1.18224		65	1.01546		65	1.08433		65	0.890611		65	0		65	1.08964
65.05	1.27214		65.05	1.14061		65.05	0.669022		65.05	0.939245		65.05	0.512987		65.05	1.29101		65.05	0.98319		65.05	0.888342		65.05	0.620348		65.05	0.981366		65.05	0		65.05	1.19737
65.1	1.09905		65.1	1.35079		65.1	0.790281		65.1	1.01365		65.1	0.64283		65.1	1.07059		65.1	0.755429		65.1	1.03325		65.1	1.04834		65.1	0.57723		65.1	0		65.1	0.929959
65.15	1.23924		65.15	1.2932		65.15	1.19399		65.15	1.34549		65.15	0.621166		65.15	1.22104		65.15	0.95435		65.15	0.608048		65.15	0.785579		65.15	0.734926		65.15	0		65.15	0.905786
65.2	1.35886		65.2	1.24746		65.2	1.13262		65.2	1.14458		65.2	0.472875		65.2	1.07485		65.2	1.35376		65.2	1.17959		65.2	1.43456		65.2	0.354572		65.2	0		65.2	1.13609
65.25	0.997594		65.25	1.32833		65.25	1.22859		65.25	0.776209		65.25	0.863813		65.25	1.21504		65.25	0.972978		65.25	0.919934		65.25	1.54726		65.25	0.712948		65.25	0		65.25	1.22188
65.3	1.32254		65.3	1.65531		65.3	1.00856		65.3	0.772364		65.3	1.0444		65.3	1.06982		65.3	0.928166		65.3	1.14641		65.3	1.06948		65.3	1.18969		65.3	0		65.3	0.956055
65.35	1.0667		65.35	0.965301		65.35	1.24551		65.35	1.10477		65.35	0.748822		65.35	0.998692		65.35	1.06217		65.35	1.22238		65.35	1.26442		65.35	0.88042		65.35	0		65.35	0.894779
65.4	0.818258		65.4	1.04603		65.4	1.09227		65.4	1.41059		65.4	0.695435		65.4	1.30926		65.4	1.61776		65.4	1.10002		65.4	1.11597		65.4	1.03328		65.4	0		65.4	0.867887
65.45	1.08684		65.45	1.14093		65.45	1.49474		65.45	1.19935		65.45	0.985803		65.45	1.36912		65.45	1.20056		65.45	1.26527		65.45	1.47652		65.45	0.875946		65.45	0		65.45	1.44945
65.5	1.38122		65.5	1.27446		65.5	0.854677		65.5	1.52277		65.5	0.544233		65.5	1.68873		65.5	1.72045		65.5	1.36688		65.5	1.55431		65.5	1.13106		65.5	0		65.5	1.05823
65.55	1.44236		65.55	1.04424		65.55	0.696079		65.55	1.4084		65.55	0.818067		65.55	1.1374		65.55	1.34269		65.55	1.48314		65.55	1.12096		65.55	0.387685		65.55	0		65.55	1.12079
65.6	1.76645		65.6	0.996859		65.6	0.895242		65.6	1.73518		65.6	0.428016		65.6	1.39349		65.6	1.21608		65.6	1.33865		65.6	1.27066		65.6	0.958951		65.6	0		65.6	1.23119
65.65	1.7887		65.65	1.21463		65.65	0.878645		65.65	1.39773		65.65	0.440376		65.65	2.26941		65.65	1.50324		65.65	1.63361		65.65	0.914226		65.65	1.13222		65.65	0		65.65	1.24468
65.7	1.89451		65.7	1.27269		65.7	0.957067		65.7	1.72705		65.7	0.762161		65.7	1.31125		65.7	1.34091		65.7	1.91867		65.7	1.61307		65.7	1.1168		65.7	0		65.7	1.35546
65.75	1.51731		65.75	1.26213		65.75	1.26214		65.75	1.73179		65.75	0.494906		65.75	1.1058		65.75	1.28893		65.75	1.7551		65.75	1.32184		65.75	0.550592		65.75	0		65.75	1.71242
65.8	1.44479		65.8	1.21747		65.8	1.35886		65.8	1.33119		65.8	0.378173		65.8	2.53871		65.8	1.4261		65.8	1.60188		65.8	1.37336		65.8	0.935561		65.8	0		65.8	1.35567
65.85	1.3993		65.85	0.900732		65.85	0.831221		65.85	1.24579		65.85	0.666717		65.85	2.59519		65.85	1.53589		65.85	2.31862		65.85	1.53133		65.85	0.706094		65.85	0		65.85	1.34123
65.9	1.48733		65.9	1.44281		65.9	0.847105		65.9	1.17653		65.9	0.72754		65.9	2.39957		65.9	1.7629		65.9	2.15668		65.9	1.45245		65.9	0.775223		65.9	0		65.9	1.72231
65.95	1.47667		65.95	1.40144		65.95	0.805235		65.95	1.35343		65.95	0.607206		65.95	2.67209		65.95	2.06186		65.95	2.12958		65.95	1.52968		65.95	1.26617		65.95	0		65.95	1.20764
66	1.19434		66	1.21198		66	0.794649		66	1.78581		66	0.346951		66	3.23945		66	2.04587		66	2.1246		66	1.31521		66	0.972102		66	0		66	2.59938
66.05	1.26506		66.05	0.627577		66.05	0.771476		66.05	1.72414		66.05	0.738887		66.05	3.88277		66.05	1.45827		66.05	2.20357		66.05	1.70955		66.05	0.832631		66.05	0		66.05	1.62261
66.1	1.18001		66.1	1.52044		66.1	0.998029		66.1	1.25246		66.1	0.725685		66.1	3.40218		66.1	1.78506		66.1	1.86431		66.1	1.37812		66.1	0.666131		66.1	0		66.1	1.22622
66.15	1.40074		66.15	1.3417		66.15	0.833986		66.15	1.68816		66.15	0.609262		66.15	4.122		66.15	1.4676		66.15	1.75597		66.15	1.35577		66.15	0.507687		66.15	0		66.15	1.64711
66.2	1.09033		66.2	1.05508		66.2	0.882985		66.2	1.69203		66.2	0.456983		66.2	4.15801		66.2	1.47174		66.2	1.93483		66.2	1.22632		66.2	0.714895		66.2	0		66.2	1.98843
66.25	0.821079		66.25	0.978575		66.25	0.695242		66.25	1.43517		66.25	0.359776		66.25	4.20949		66.25	1.06825		66.25	1.66109		66.25	1.29966		66.25	0.993211		66.25	0		66.25	1.3291
66.3	1.68847		66.3	0.876845		66.3	0.57628		66.3	1.32767		66.3	0.672109		66.3	3.66409		66.3	1.45883		66.3	1.74382		66.3	1.45226		66.3	0.865431		66.3	0		66.3	1.49689
66.35	1.08668		66.35	1.22381		66.35	0.932934		66.35	1.48291		66.35	0.486421		66.35	3.51143		66.35	1.30555		66.35	1.4773		66.35	1.31736		66.35	0.368512		66.35	0		66.35	1.215
66.4	1.21421		66.4	1.57018		66.4	0.857511		66.4	0.967325		66.4	0.28676		66.4	3.96359		66.4	0.974082		66.4	0.846937		66.4	1.29982		66.4	0.507048		66.4	0		66.4	0.984686
66.45	1.02315		66.45	1.63003		66.45	0.773868		66.45	1.49523		66.45	0.5518		66.45	3.18374		66.45	1.18741		66.45	0.923798		66.45	1.09499		66.45	0.559633		66.45	0		66.45	1.39535
66.5	1.33328		66.5	1.69146		66.5	0.927818		66.5	1.13273		66.5	0.474087		66.5	2.76765		66.5	0.803518		66.5	1.54782		66.5	0.909888		66.5	0.52068		66.5	0		66.5	0.797248
66.55	1.27607		66.55	1.42484		66.55	0.930774		66.55	0.72256		66.55	0.491307		66.55	2.41433		66.55	1.43701		66.55	1.19907		66.55	0.801057		66.55	0.694414		66.55	0		66.55	1.0227
66.6	1.1575		66.6	1.47231		66.6	0.925958		66.6	1.29349		66.6	0.39053		66.6	1.92663		66.6	1.33852		66.6	1.05041		66.6	1.08288		66.6	0.413157		66.6	0		66.6	0.955088
66.65	1.28727		66.65	1.8216		66.65	0.892554		66.65	0.922862		66.65	0.404948		66.65	2.03387		66.65	1.28281		66.65	1.11945		66.65	0.94541		66.65	0.88166		66.65	0		66.65	0.598086
66.7	1.29472		66.7	1.38965		66.7	1.03613		66.7	1.05826		66.7	0.569137		66.7	2.23576		66.7	0.962557		66.7	0.770336		66.7	0.91755		66.7	0.278942		66.7	0		66.7	0.949621
66.75	1.49521		66.75	1.34231		66.75	1.38452		66.75	0.849328		66.75	0.336412		66.75	1.74171		66.75	1.21347		66.75	0.911078		66.75	0.981165		66.75	0.860174		66.75	0		66.75	1.31173
66.8	1.48391		66.8	0.902632		66.8	0.988232		66.8	1.06609		66.8	0.647718		66.8	1.41305		66.8	1.33868		66.8	1.1447		66.8	1.24222		66.8	0.590771		66.8	0		66.8	1.00978
66.85	1.60964		66.85	1.64048		66.85	1.24694		66.85	0.579072		66.85	0.673404		66.85	1.47947		66.85	1.6814		66.85	1.36545		66.85	0.953614		66.85	0.53055		66.85	0		66.85	0.897841
66.9	1.53521		66.9	2.26545		66.9	1.18584		66.9	0.710332		66.9	0.309895		66.9	0.962426		66.9	1.32587		66.9	1.73417		66.9	0.760235		66.9	0.909554		66.9	0		66.9	0.536126
66.95	1.38815		66.95	1.47183		66.95	1.22909		66.95	1.24405		66.95	0.716959		66.95	0.945791		66.95	1.56691		66.95	0.621464		66.95	1.06528		66.95	0.597676		66.95	0		66.95	1.01398
67	1.70738		67	1.94051		67	1.24109		67	1.08379		67	0.341832		67	1.06482		67	0.577554		67	1.17316		67	1.15474		67	0.429626		67	0		67	0.897548
67.05	1.37185		67.05	1.81606		67.05	1.65992		67.05	1.55722		67.05	0.42605		67.05	1.21232		67.05	0.922953		67.05	1.12306		67.05	1.12858		67.05	0.909934		67.05	0		67.05	1.04756
67.1	1.91195		67.1	2.17034		67.1	0.90845		67.1	1.60845		67.1	0.626679		67.1	0.927254		67.1	1.16829		67.1	1.29721		67.1	1.15831		67.1	0.624138		67.1	0		67.1	1.24991
67.15	0.889842		67.15	1.50246		67.15	1.53668		67.15	0.925365		67.15	0.567803		67.15	0.744719		67.15	1.32592		67.15	1.30639		67.15	0.777154		67.15	0.756749		67.15	0		67.15	1.03103
67.2	1.12616		67.2	1.62226		67.2	1.17686		67.2	1.08794		67.2	0.660733		67.2	1.11598		67.2	1.15705		67.2	1.70214		67.2	1.09996		67.2	1.11048		67.2	0		67.2	0.585223
67.25	0.776714		67.25	1.67023		67.25	1.13656		67.25	1.12603		67.25	0.770529		67.25	0.723455		67.25	1.14526		67.25	0.823452		67.25	0.841943		67.25	1.00255		67.25	0		67.25	0.991465
67.3	1.21528		67.3	2.49617		67.3	1.15076		67.3	1.46067		67.3	1.05229		67.3	0.973517		67.3	1.27879		67.3	1.47573		67.3	1.09844		67.3	0.678003		67.3	0		67.3	0.764285
67.35	1.10623		67.35	1.39622		67.35	1.49727		67.35	0.978852		67.35	0.435211		67.35	0.870037		67.35	1.03954		67.35	1.54078		67.35	1.51942		67.35	0.559545		67.35	0		67.35	1.20331
67.4	1.51303		67.4	1.54325		67.4	1.13578		67.4	1.14506		67.4	0.59454		67.4	0.758739		67.4	0.855403		67.4	1.07721		67.4	1.09998		67.4	0.494041		67.4	0		67.4	1.22046
67.45	0.989907		67.45	1.71617		67.45	1.75536		67.45	1.19246		67.45	0.88237		67.45	0.6716		67.45	1.24328		67.45	0.817716		67.45	0.975271		67.45	0.608255		67.45	0		67.45	0.53121
67.5	1.03069		67.5	1.40545		67.5	1.03825		67.5	0.85167		67.5	0.37221		67.5	0.678263		67.5	1.09209		67.5	0.90454		67.5	1.34179		67.5	0.489205		67.5	0		67.5	0.989718
67.55	0.940165		67.55	1.7438		67.55	0.996628		67.55	0.873297		67.55	0.186621		67.55	0.615416		67.55	0.778095		67.55	0.968816		67.55	1.01234		67.55	0.489835		67.55	0		67.55	0.739386
67.6	0.651004		67.6	1.04796		67.6	0.474773		67.6	0.84243		67.6	0.466756		67.6	0.51427		67.6	1.12211		67.6	1.1915		67.6	1.11105		67.6	0.550009		67.6	0		67.6	0.665637
67.65	1.46663		67.65	1.70257		67.65	1.18129		67.65	1.28031		67.65	0.521732		67.65	0.639447		67.65	0.711202		67.65	0.570178		67.65	0.731246		67.65	0.448741		67.65	0		67.65	0.923605
67.7	0.94913		67.7	1.58334		67.7	1.08171		67.7	0.952797		67.7	0.940694		67.7	0.352871		67.7	0.562455		67.7	0.801242		67.7	0.796852		67.7	0.445117		67.7	0		67.7	0.681884
67.75	0.788679		67.75	1.12156		67.75	1.34036		67.75	1.38368		67.75	0.402783		67.75	0.68097		67.75	1.15952		67.75	0.679612		67.75	1.37619		67.75	0.485784		67.75	0		67.75	0.403775
67.8	0.531226		67.8	0.985711		67.8	0.725036		67.8	0.664574		67.8	0.426095		67.8	0.552099		67.8	0.936657		67.8	0.883838		67.8	0.683272		67.8	0.412997		67.8	0		67.8	0.482787
67.85	0.71877		67.85	0.87483		67.85	0.668746		67.85	1.29076		67.85	0.204265		67.85	0.512281		67.85	0.855036		67.85	0.361405		67.85	1.07675		67.85	0.507241		67.85	0		67.85	1.12145
67.9	0.689948		67.9	1.01499		67.9	0.660872		67.9	0.444364		67.9	0.289422		67.9	0.491006		67.9	0.52606		67.9	0.629753		67.9	0.374484		67.9	0.280306		67.9	0		67.9	0.617423
67.95	0.60319		67.95	0.810204		67.95	0.313006		67.95	1.08662		67.95	0.280283		67.95	0.49143		67.95	0.232413		67.95	0.414114		67.95	1.03899		67.95	0.247901		67.95	0		67.95	0.57433
68	0.519114		68	0.805697		68	0.323134		68	0.424548		68	0.419749		68	0.206415		68	0.567633		68	0.650974		68	0.485347		68	0.338503		68	0		68	0.233902
68.05	0.633567		68.05	0.466377		68.05	0.446009		68.05	0.810816		68.05	0.185177		68.05	0.329163		68.05	0.409606		68.05	0.287193		68.05	0.487202		68.05	0.209878		68.05	0		68.05	0.138476
68.1	0.627522		68.1	0.822157		68.1	0.610518		68.1	0.580742		68.1	0.307278		68.1	0.256975		68.1	0.204249		68.1	0.604623		68.1	0.260065		68.1	0.446935		68.1	0		68.1	0.302706
68.15	0.199603		68.15	0.598505		68.15	0.546571		68.15	0.388672		68.15	0.275289		68.15	0.389876		68.15	0.255372		68.15	0.336448		68.15	0.417853		68.15	0.219792		68.15	0		68.15	0.307422
68.2	0.148776		68.2	0.43931		68.2	0.169052		68.2	0.428325		68.2	0.211234		68.2	0.211829		68.2	0.24119		68.2	0.111566		68.2	0.498947		68.2	0.00562091		68.2	0		68.2	0.143299
68.25	0.214718		68.25	0.32708		68.25	0.355321		68.25	0.46374		68.25	0.0991345		68.25	0.142128		68.25	0.0939577		68.25	0.275396		68.25	0.448288		68.25	0.0739466		68.25	0		68.25	0.343601
68.3	0.316652		68.3	0.382318		68.3	0.159047		68.3	0.275522		68.3	0.343532		68.3	0.0715478		68.3	0.122101		68.3	0.338727		68.3	0.234681		68.3	0.148241		68.3	0		68.3	0.30443
68.35	0.248137		68.35	0.140821		68.35	0.227882		68.35	0.289285		68.35	0.129882		68.35	0.0794487		68.35	0.283985		68.35	0.208155		68.35	0.0462916		68.35	0.241619		68.35	0		68.35	0.24574
68.4	0.223319		68.4	0.172292		68.4	0.085501		68.4	0.290997		68.4	0.0724989		68.4	0.137517		68.4	0.219516		68.4	0.0870742		68.4	0.250119		68.4	0.111109		68.4	0		68.4	0.642764
68.45	0.187968		68.45	0.15997		68.45	0.217763		68.45	0.217393		68.45	0.0991848		68.45	0.209206		68.45	0.219		68.45	0.179736		68.45	0.361724		68.45	0.130925		68.45	0		68.45	0.137276
68.5	0.0427841		68.5	0.249511		68.5	0.0330857		68.5	0.14716		68.5	0.0471281		68.5	0.32657		68.5	0.0147036		68.5	0.107275		68.5	0.0732863		68.5	0.107989		68.5	0		68.5	0.0731633
68.55	0.141591		68.55	0.366277		68.55	0.00196979		68.55	0.16114		68.55	3.69e-07		68.55	0.0510838		68.55	0.281207		68.55	1.439e-06		68.55	0.0314806		68.55	0.147761		68.55	0		68.55	0.295963
68.6	0.171724		68.6	0.308186		68.6	0.347045		68.6	0.201489		68.6	0.0652522		68.6	0.223508		68.6	0.328883		68.6	0		68.6	0.043015		68.6	0.20417		68.6	0		68.6	0.0745162
68.65	0.0854282		68.65	0.364849		68.65	0.173688		68.65	0.0838837		68.65	0.234375		68.65	0		68.65	0.043931		68.65	0.04107		68.65	0.147191		68.65	0.15004		68.65	0		68.65	0.0471388
68.7	0.0306513		68.7	0.0755595		68.7	1.94e-07		68.7	0.151115		68.7	0.137481		68.7	0		68.7	0.151114		68.7	0.10975		68.7	0.25856		68.7	5.59e-07		68.7	0		68.7	0.103639
68.75	6.9e-08		68.75	0.152156		68.75	0.00937612		68.75	0.114813		68.75	0.0137282		68.75	0		68.75	0		68.75	0		68.75	0.0670101		68.75	0		68.75	0		68.75	1.004e-06
68.8	0		68.8	0.0942163		68.8	0.423694		68.8	0.114228		68.8	2.06e-07		68.8	0		68.8	1.211e-06		68.8	0		68.8	0.081895		68.8	0.0766185		68.8	0		68.8	0.0766181
68.85	0.0771794		68.85	0.136625		68.85	0.103999		68.85	0.0771799		68.85	0.0363918		68.85	0		68.85	0.105508		68.85	0		68.85	0.0514257		68.85	2.85e-07		68.85	0		68.85	7.42e-07
68.9	0.0956223		68.9	0		68.9	0		68.9	0.191244		68.9	0.0505273		68.9	0		68.9	0.0605037		68.9	0		68.9	3.8e-08		68.9	0		68.9	0		68.9	0
68.95	0.169465		68.95	0		68.95	0		68.95	1.482e-06		68.95	0		68.95	0		68.95	0		68.95	0		68.95	0		68.95	0		68.95	0		68.95	0
69	3.79e-07		69	0		69	0		69	0		69	0		69	0		69	0		69	0		69	0		69	0		69	0		69	0
69.05	0		69.05	0		69.05	0		69.05	0		69.05	0		69.05	0		69.05	0		69.05	0		69.05	0		69.05	0		69.05	0		69.05	0
69.1	0		69.1	0		69.1	0		69.1	0		69.1	0		69.1	0		69.1	0		69.1	0		69.1	0		69.1	0		69.1	0		69.1	0

## Sheet: Mössbauer
Velocity (mm/s)	Intensity (Raw data)	Intensity (Fit)	Mag. Site 1	Mag. Site 2
-12.5177	2061540	2060940	2061030	2061060
-12.4682	2062170	2060930	2061030	2061060
-12.4187	2062000	2060930	2061020	2061060
-12.3692	2061900	2060930	2061020	2061060
-12.3197	2060890	2060920	2061020	2061050
-12.2702	2061850	2060920	2061020	2061050
-12.2207	2062080	2060920	2061020	2061050
-12.1712	2063000	2060910	2061010	2061050
-12.1217	2061670	2060910	2061010	2061050
-12.0722	2061620	2060900	2061010	2061050
-12.0227	2059890	2060900	2061010	2061040
-11.9732	2061400	2060900	2061010	2061040
-11.9237	2062080	2060890	2061000	2061040
-11.8742	2060330	2060890	2061000	2061040
-11.8247	2060290	2060880	2061000	2061030
-11.7752	2061470	2060880	2061000	2061030
-11.7257	2060880	2060870	2060990	2061030
-11.6762	2061670	2060870	2060990	2061030
-11.6267	2059860	2060860	2060990	2061020
-11.5772	2059470	2060850	2060980	2061020
-11.5277	2062260	2060850	2060980	2061020
-11.4782	2062070	2060840	2060980	2061020
-11.4287	2063430	2060840	2060970	2061010
-11.3792	2062500	2060830	2060970	2061010
-11.3297	2061720	2060820	2060970	2061010
-11.2802	2061710	2060820	2060960	2061000
-11.2308	2059940	2060810	2060960	2061000
-11.1813	2060600	2060800	2060960	2061000
-11.1318	2061400	2060790	2060950	2060990
-11.0823	2063550	2060780	2060950	2060990
-11.0328	2061520	2060780	2060940	2060980
-10.9833	2060690	2060770	2060940	2060980
-10.9338	2062080	2060760	2060940	2060970
-10.8843	2060400	2060750	2060930	2060970
-10.8348	2059730	2060740	2060930	2060960
-10.7853	2062030	2060730	2060920	2060960
-10.7358	2061810	2060720	2060920	2060950
-10.6863	2059260	2060710	2060910	2060950
-10.6368	2061390	2060700	2060900	2060940
-10.5873	2061500	2060680	2060900	2060940
-10.5378	2061020	2060670	2060890	2060930
-10.4883	2061900	2060660	2060890	2060920
-10.4388	2063070	2060640	2060880	2060920
-10.3893	2060410	2060630	2060870	2060910
-10.3398	2060280	2060610	2060870	2060900
-10.2903	2062890	2060600	2060860	2060890
-10.2408	2061900	2060580	2060850	2060880
-10.1913	2061430	2060560	2060840	2060870
-10.1418	2061570	2060540	2060830	2060860
-10.0923	2061760	2060520	2060820	2060850
-10.0428	2060610	2060500	2060810	2060840
-9.99333	2061420	2060480	2060800	2060830
-9.94383	2060670	2060460	2060790	2060820
-9.89433	2060750	2060430	2060780	2060800
-9.84484	2060740	2060410	2060770	2060790
-9.79534	2060690	2060380	2060760	2060770
-9.74584	2060510	2060350	2060750	2060750
-9.69634	2060610	2060320	2060730	2060740
-9.64685	2061310	2060280	2060720	2060720
-9.59735	2060890	2060250	2060700	2060700
-9.54785	2060200	2060210	2060680	2060670
-9.49835	2060330	2060160	2060670	2060650
-9.44886	2059780	2060120	2060650	2060620
-9.39936	2060750	2060070	2060620	2060590
-9.34986	2059910	2060010	2060600	2060560
-9.30037	2059400	2059950	2060570	2060530
-9.25087	2059770	2059890	2060550	2060490
-9.20137	2060020	2059810	2060520	2060450
-9.15188	2060050	2059730	2060480	2060410
-9.10238	2058190	2059650	2060440	2060350
-9.05288	2058930	2059550	2060400	2060300
-9.00338	2062270	2059430	2060350	2060230
-8.95389	2062220	2059310	2060300	2060160
-8.90439	2060430	2059170	2060240	2060080
-8.85489	2058360	2059000	2060170	2059990
-8.8054	2058740	2058810	2060090	2059880
-8.7559	2058680	2058600	2059990	2059750
-8.7064	2057550	2058340	2059890	2059600
-8.65691	2058500	2058040	2059770	2059430
-8.60741	2059890	2057680	2059620	2059210
-8.55791	2057770	2057250	2059460	2058950
-8.50841	2055630	2056730	2059260	2058620
-8.45892	2055470	2056080	2059030	2058200
-8.40942	2054420	2055280	2058770	2057670
-8.35992	2052940	2054280	2058450	2056970
-8.31043	2051280	2053000	2058090	2056070
-8.26093	2049110	2051380	2057660	2054880
-8.21143	2047800	2049330	2057160	2053320
-8.16193	2046740	2046730	2056580	2051300
-8.11244	2042750	2043500	2055910	2048740
-8.06294	2036380	2039560	2055140	2045570
-8.01344	2031120	2034890	2054250	2041790
-7.96395	2028840	2029560	2053250	2037460
-7.91445	2023300	2023710	2052110	2032750
-7.86495	2014180	2017620	2050840	2027930
-7.81545	2010600	2011640	2049440	2023360
-7.76596	2004070	2006170	2047890	2019430
-7.71646	1999670	2001600	2046210	2016540
-7.66696	1996400	1998250	2044410	2014990
-7.61747	1995520	1996290	2042490	2014960
-7.56797	1994540	1995770	2040470	2016450
-7.51847	1995620	1996520	2038380	2019290
-7.46898	1998920	1998270	2036250	2023170
-7.41948	2001230	2000670	2034100	2027720
-7.36998	2002920	2003350	2031970	2032530
-7.32048	2003450	2006000	2029900	2037250
-7.27099	2006360	2008370	2027930	2041590
-7.22149	2008600	2010330	2026090	2045390
-7.17199	2009910	2011850	2024430	2048580
-7.1225	2011500	2012980	2022980	2051150
-7.073	2012660	2013810	2021780	2053180
-7.0235	2012150	2014440	2020850	2054750
-6.974	2012240	2015010	2020220	2055940
-6.92451	2014600	2015600	2019900	2056850
-6.87501	2017060	2016290	2019900	2057550
-6.82551	2016770	2017140	2020220	2058080
-6.77602	2016560	2018190	2020850	2058490
-6.72652	2020060	2019440	2021780	2058810
-6.67702	2021160	2020900	2022980	2059070
-6.62752	2023960	2022550	2024420	2059280
-6.57803	2025030	2024370	2026080	2059450
-6.52853	2028550	2026340	2027910	2059590
-6.47903	2031010	2028430	2029870	2059700
-6.42954	2032520	2030580	2031930	2059800
-6.38004	2033950	2032780	2034050	2059880
-6.33054	2035470	2034990	2036180	2059950
-6.28105	2038090	2037160	2038300	2060010
-6.23155	2038940	2039280	2040370	2060060
-6.18205	2041760	2041320	2042370	2060100
-6.13255	2044110	2043250	2044270	2060140
-6.08306	2044520	2045060	2046050	2060160
-6.03356	2044750	2046740	2047710	2060190
-5.98406	2046180	2048280	2049230	2060200
-5.93457	2048150	2049680	2050610	2060210
-5.88507	2049810	2050930	2051860	2060220
-5.83557	2049610	2052040	2052960	2060220
-5.78607	2051740	2053010	2053940	2060220
-5.73658	2053010	2053850	2054800	2060210
-5.68708	2052720	2054580	2055540	2060200
-5.63758	2054230	2055200	2056170	2060180
-5.58809	2054710	2055710	2056720	2060150
-5.53859	2053320	2056140	2057170	2060120
-5.48909	2052630	2056480	2057560	2060070
-5.4396	2053770	2056750	2057880	2060020
-5.3901	2053520	2056940	2058130	2059960
-5.3406	2054420	2057070	2058340	2059880
-5.2911	2054530	2057130	2058500	2059780
-5.24161	2054070	2057130	2058620	2059660
-5.19211	2054460	2057050	2058690	2059510
-5.14261	2055520	2056900	2058730	2059330
-5.09312	2055250	2056660	2058720	2059090
-5.04362	2053000	2056310	2058680	2058780
-4.99412	2052780	2055820	2058590	2058380
-4.94462	2053320	2055170	2058460	2057860
-4.89513	2052090	2054290	2058270	2057160
-4.84563	2051110	2053130	2058020	2056260
-4.79613	2050270	2051620	2057700	2055070
-4.74664	2049190	2049690	2057290	2053550
-4.69714	2046790	2047270	2056790	2051640
-4.64764	2045380	2044320	2056160	2049310
-4.59815	2043090	2040850	2055410	2046590
-4.54865	2040800	2036910	2054500	2043560
-4.49915	2037120	2032640	2053430	2040360
-4.44965	2033030	2028240	2052190	2037200
-4.40016	2028590	2023950	2050750	2034360
-4.35066	2021960	2020050	2049130	2032080
-4.30116	2016030	2016780	2047320	2030610
-4.25167	2012400	2014310	2045360	2030110
-4.20217	2010020	2012730	2043250	2030630
-4.15267	2009980	2012010	2041040	2032120
-4.10317	2010780	2012050	2038790	2034420
-4.05368	2013770	2012670	2036540	2037280
-4.00418	2015110	2013650	2034360	2040440
-3.95468	2015900	2014820	2032330	2043640
-3.90519	2017360	2016030	2030510	2046680
-3.85569	2019580	2017210	2028960	2049390
-3.80619	2019820	2018330	2027760	2051720
-3.75669	2020660	2019420	2026940	2053630
-3.7072	2021130	2020540	2026550	2055150
-3.6577	2020530	2021770	2026590	2056330
-3.6082	2020320	2023150	2027060	2057240
-3.55871	2021500	2024730	2027950	2057930
-3.50921	2024380	2026530	2029230	2058460
-3.45971	2026960	2028540	2030830	2058860
-3.41022	2030050	2030720	2032700	2059180
-3.36072	2032250	2033040	2034770	2059420
-3.31122	2033980	2035430	2036970	2059610
-3.26172	2036590	2037860	2039240	2059770
-3.21223	2038850	2040240	2041500	2059900
-3.16273	2042460	2042550	2043700	2060000
-3.11323	2044510	2044740	2045800	2060090
-3.06374	2046380	2046770	2047760	2060160
-3.01424	2047990	2048620	2049550	2060220
-2.96474	2048030	2050280	2051160	2060280
-2.91524	2050190	2051750	2052580	2060320
-2.86575	2052010	2053030	2053820	2060360
-2.81625	2054180	2054120	2054880	2060390
-2.76675	2055710	2055050	2055790	2060420
-2.71726	2055220	2055840	2056540	2060440
-2.66776	2055080	2056490	2057180	2060460
-2.61826	2056260	2057030	2057700	2060480
-2.56876	2057350	2057470	2058130	2060490
-2.51927	2058330	2057830	2058480	2060500
-2.46977	2057080	2058130	2058770	2060510
-2.42027	2057710	2058370	2059000	2060510
-2.37078	2057010	2058560	2059190	2060510
-2.32128	2058750	2058710	2059350	2060510
-2.27178	2060310	2058830	2059470	2060510
-2.22229	2059210	2058920	2059570	2060500
-2.17279	2057910	2058990	2059650	2060490
-2.12329	2058130	2059030	2059720	2060470
-2.07379	2057170	2059060	2059760	2060450
-2.0243	2057240	2059060	2059800	2060420
-1.9748	2058670	2059050	2059820	2060380
-1.9253	2058170	2059010	2059820	2060340
-1.87581	2058500	2058950	2059820	2060280
-1.82631	2058740	2058860	2059800	2060220
-1.77681	2058300	2058740	2059770	2060130
-1.72731	2056200	2058580	2059720	2060020
-1.67782	2056810	2058370	2059650	2059870
-1.62832	2058680	2058100	2059560	2059690
-1.57882	2057290	2057730	2059440	2059440
-1.52933	2055070	2057250	2059280	2059120
-1.47983	2056110	2056630	2059080	2058700
-1.43033	2056480	2055820	2058830	2058140
-1.38084	2054920	2054780	2058500	2057430
-1.33134	2053180	2053460	2058090	2056520
-1.28184	2052710	2051840	2057580	2055410
-1.23234	2052060	2049900	2056960	2054100
-1.18285	2050280	2047660	2056190	2052620
-1.13335	2047170	2045160	2055280	2051030
-1.08385	2043310	2042500	2054220	2049430
-1.03436	2040920	2039800	2053000	2047960
-0.984859	2037750	2037210	2051630	2046730
-0.935362	2032120	2034880	2050150	2045880
-0.885865	2030460	2032940	2048590	2045500
-0.836367	2030840	2031490	2047000	2045640
-0.78687	2031060	2030560	2045450	2046260
-0.737373	2031320	2030170	2044000	2047320
-0.687876	2032360	2030270	2042730	2048690
-0.638379	2032520	2030790	2041710	2050240
-0.588882	2032500	2031680	2040980	2051840
-0.539385	2032610	2032840	2040610	2053390
-0.489888	2033570	2034240	2040600	2054790
-0.440391	2033360	2035810	2040960	2056000
-0.390894	2034250	2037520	2041670	2057000
-0.341397	2037270	2039340	2042690	2057800
-0.2919	2040390	2041220	2043950	2058430
-0.242403	2042190	2043150	2045390	2058910
-0.192906	2044470	2045060	2046940	2059270
-0.143408	2047070	2046920	2048520	2059550
-0.0939114	2047900	2048680	2050080	2059750
-0.0444143	2048760	2050320	2051560	2059910
0.00508278	2050930	2051800	2052920	2060030
0.0545799	2053520	2053110	2054140	2060120
0.104077	2052930	2054240	2055200	2060190
0.153574	2053770	2055200	2056110	2060250
0.203071	2055810	2056000	2056860	2060290
0.252568	2055660	2056650	2057480	2060320
0.302065	2055500	2057160	2057980	2060340
0.351562	2056420	2057570	2058380	2060350
0.401059	2057080	2057880	2058680	2060350
0.450556	2056530	2058110	2058920	2060340
0.500054	2056180	2058270	2059090	2060330
0.549551	2056800	2058370	2059210	2060310
0.599048	2056430	2058420	2059290	2060280
0.648545	2055840	2058410	2059330	2060230
0.698042	2056240	2058350	2059330	2060170
0.747539	2056200	2058240	2059300	2060100
0.797036	2057680	2058070	2059220	2060000
0.846533	2059740	2057820	2059100	2059870
0.89603	2057570	2057480	2058940	2059690
0.945527	2056010	2057020	2058710	2059470
0.995024	2055120	2056420	2058410	2059160
1.04452	2054070	2055640	2058020	2058760
1.09402	2052950	2054620	2057540	2058240
1.14352	2051750	2053340	2056930	2057560
1.19301	2051450	2051730	2056190	2056690
1.24251	2049910	2049770	2055300	2055620
1.29201	2048240	2047450	2054250	2054350
1.3415	2045900	2044790	2053040	2052900
1.391	2041300	2041870	2051700	2051320
1.4405	2038600	2038800	2050230	2049720
1.49	2035310	2035740	2048680	2048210
1.53949	2031780	2032870	2047090	2046930
1.58899	2029110	2030400	2045540	2046010
1.63849	2027430	2028470	2044080	2045540
1.68798	2026090	2027220	2042800	2045570
1.73748	2025470	2026720	2041760	2046110
1.78698	2027340	2026960	2041020	2047090
1.83647	2029490	2027880	2040620	2048410
1.88597	2029510	2029380	2040590	2049940
1.93547	2030360	2031330	2040930	2051550
1.98497	2033160	2033580	2041620	2053110
2.03446	2035830	2036010	2042620	2054550
2.08396	2038940	2038510	2043870	2055800
2.13346	2041580	2040990	2045300	2056840
2.18295	2044020	2043370	2046850	2057680
2.23245	2045130	2045620	2048430	2058340
2.28195	2047540	2047700	2050000	2058850
2.33145	2050170	2049570	2051490	2059240
2.38094	2054510	2051240	2052870	2059530
2.43044	2055170	2052700	2054100	2059750
2.47994	2053720	2053960	2055180	2059920
2.52943	2052890	2055010	2056110	2060060
2.57893	2054680	2055890	2056880	2060160
2.62843	2056380	2056610	2057520	2060240
2.67792	2056740	2057200	2058040	2060300
2.72742	2057750	2057660	2058460	2060350
2.77692	2057990	2058040	2058790	2060390
2.82642	2058820	2058330	2059060	2060430
2.87591	2058610	2058560	2059260	2060450
2.92541	2058750	2058740	2059420	2060470
2.97491	2057470	2058880	2059550	2060490
3.0244	2057590	2058990	2059640	2060500
3.0739	2057350	2059070	2059710	2060510
3.1234	2056270	2059120	2059760	2060510
3.1729	2060080	2059160	2059790	2060510
3.22239	2060140	2059170	2059810	2060510
3.27189	2058940	2059180	2059820	2060510
3.32139	2056680	2059160	2059810	2060500
3.37088	2057030	2059130	2059790	2060490
3.42038	2058420	2059090	2059760	2060470
3.46988	2057820	2059020	2059720	2060460
3.51938	2058530	2058940	2059660	2060440
3.56887	2057930	2058840	2059580	2060410
3.61837	2058660	2058710	2059480	2060380
3.66787	2056590	2058550	2059360	2060350
3.71736	2056500	2058360	2059210	2060310
3.76686	2056520	2058130	2059020	2060260
3.81636	2055870	2057840	2058790	2060200
3.86585	2055040	2057490	2058510	2060140
3.91535	2055120	2057070	2058160	2060060
3.96485	2054300	2056560	2057740	2059970
4.01435	2053740	2055930	2057230	2059860
4.06384	2052540	2055180	2056610	2059720
4.11334	2051580	2054260	2055860	2059560
4.16284	2049630	2053170	2054970	2059350
4.21233	2049250	2051860	2053930	2059080
4.26183	2047920	2050300	2052710	2058740
4.31133	2045430	2048450	2051300	2058300
4.36083	2043010	2046290	2049710	2057730
4.41032	2040400	2043760	2047940	2056970
4.45982	2037980	2040820	2045990	2055980
4.50932	2035660	2037450	2043910	2054690
4.55881	2032780	2033610	2041710	2053050
4.60831	2028240	2029310	2039450	2051010
4.65781	2023870	2024580	2037180	2048550
4.7073	2020520	2019540	2034970	2045720
4.7568	2013890	2014340	2032880	2042610
4.8063	2008380	2009230	2030990	2039390
4.8558	2004130	2004510	2029360	2036300
4.90529	1999310	2000490	2028050	2033590
4.95479	1994650	1997500	2027120	2031540
5.00429	1991970	1995800	2026600	2030350
5.05378	1994110	1995520	2026520	2030160
5.10328	1997590	1996700	2026870	2030980
5.15278	1999190	1999230	2027650	2032740
5.20228	2002950	2002890	2028810	2035230
5.25177	2008870	2007380	2030320	2038210
5.30127	2014400	2012370	2032120	2041400
5.35077	2018460	2017550	2034130	2044570
5.40026	2022200	2022660	2036300	2047510
5.44976	2027410	2027500	2038540	2050110
5.49926	2031810	2031950	2040800	2052300
5.54876	2035910	2035940	2043010	2054080
5.59825	2040090	2039460	2045120	2055490
5.64775	2042270	2042530	2047100	2056580
5.69725	2044280	2045180	2048920	2057410
5.74674	2047180	2047450	2050560	2058040
5.79624	2049420	2049380	2052010	2058520
5.84574	2051070	2051010	2053270	2058890
5.89523	2051680	2052370	2054360	2059170
5.94473	2053380	2053510	2055270	2059390
5.99423	2055740	2054440	2056030	2059560
6.04373	2054670	2055210	2056660	2059700
6.09322	2054410	2055830	2057170	2059810
6.14272	2055930	2056320	2057570	2059900
6.19222	2056470	2056710	2057890	2059970
6.24171	2057330	2057010	2058130	2060030
6.29121	2056950	2057240	2058310	2060080
6.34071	2057680	2057400	2058430	2060120
6.39021	2056090	2057490	2058490	2060150
6.4397	2058200	2057530	2058510	2060170
6.4892	2056620	2057520	2058480	2060190
6.5387	2057240	2057460	2058410	2060200
6.58819	2057210	2057350	2058290	2060210
6.63769	2057320	2057180	2058120	2060210
6.68719	2054890	2056950	2057900	2060210
6.73668	2055540	2056660	2057610	2060200
6.78618	2056090	2056300	2057270	2060180
6.83568	2056570	2055860	2056850	2060160
6.88518	2056010	2055330	2056350	2060140
6.93467	2054510	2054710	2055760	2060100
6.98417	2054860	2053980	2055070	2060060
7.03367	2054210	2053130	2054270	2060020
7.08316	2052220	2052150	2053340	2059960
7.13266	2050250	2051040	2052290	2059900
7.18216	2050520	2049780	2051110	2059820
7.23166	2050060	2048360	2049790	2059720
7.28115	2047660	2046790	2048330	2059610
7.33065	2047950	2045050	2046730	2059480
7.38015	2046360	2043160	2044990	2059320
7.42964	2043720	2041110	2043140	2059120
7.47914	2041740	2038910	2041190	2058880
7.52864	2040120	2036560	2039140	2058570
7.57814	2038180	2034070	2037040	2058180
7.62763	2035810	2031440	2034910	2057680
7.67713	2033120	2028660	2032790	2057030
7.72663	2029290	2025720	2030700	2056180
7.77612	2025430	2022590	2028690	2055060
7.82562	2025330	2019230	2026800	2053590
7.87512	2020040	2015590	2025070	2051670
7.92461	2015060	2011610	2023530	2049230
7.97411	2011260	2007270	2022230	2046200
8.02361	2005830	2002570	2021180	2042540
8.07311	2000590	1997590	2020430	2038310
8.1226	1994920	1992490	2019980	2033660
8.1721	1988670	1987540	2019850	2028840
8.2216	1982910	1983080	2020040	2024200
8.27109	1978110	1979510	2020540	2020120
8.32059	1974100	1977200	2021350	2017000
8.37009	1971970	1976470	2022450	2015180
8.41959	1974400	1977490	2023800	2014840
8.46908	1977820	1980270	2025380	2016040
8.51858	1983430	1984640	2027150	2018640
8.56808	1989500	1990270	2029070	2022360
8.61757	1997910	1996760	2031100	2026810
8.66707	2005100	2003670	2033210	2031610
8.71657	2011600	2010580	2035360	2036370
8.76606	2020040	2017160	2037500	2040810
8.81556	2024150	2023200	2039610	2044740
8.86506	2030070	2028560	2041660	2048050
8.91456	2034660	2033220	2043620	2050750
8.96405	2040990	2037210	2045480	2052890
9.01355	2047390	2040600	2047210	2054540
9.06305	2047830	2043470	2048810	2055810
9.11254	2050470	2045900	2050280	2056780
9.16204	2051300	2047970	2051600	2057520
9.21154	2051780	2049730	2052790	2058090
9.26104	2054520	2051230	2053850	2058530
9.31053	2055540	2052510	2054780	2058880
9.36003	2055260	2053600	2055600	2059150
9.40953	2056950	2054540	2056310	2059380
9.45902	2058160	2055340	2056930	2059570
9.50852	2059980	2056030	2057460	2059720
9.55802	2058890	2056620	2057920	2059850
9.60752	2059000	2057120	2058310	2059960
9.65701	2060590	2057550	2058640	2060060
9.70651	2058980	2057920	2058920	2060140
9.75601	2057850	2058230	2059170	2060220
9.8055	2059090	2058510	2059380	2060280
9.855	2057880	2058740	2059550	2060340
9.9045	2060430	2058950	2059710	2060390
9.95399	2061000	2059130	2059840	2060440
10.0035	2060610	2059280	2059950	2060480
10.053	2058690	2059420	2060050	2060520
10.1025	2060500	2059540	2060130	2060560
10.152	2061200	2059640	2060210	2060590
10.2015	2060940	2059740	2060270	2060620
10.251	2059460	2059820	2060330	2060640
10.3005	2059450	2059900	2060380	2060670
10.35	2060520	2059960	2060420	2060690
10.3995	2060410	2060020	2060460	2060710
10.449	2060030	2060080	2060500	2060730
10.4985	2060030	2060130	2060530	2060750
10.548	2059880	2060180	2060560	2060770
10.5975	2058810	2060220	2060590	2060780
10.647	2059240	2060260	2060610	2060800
10.6965	2059830	2060300	2060630	2060810
10.7459	2059230	2060330	2060660	2060830
10.7954	2061310	2060360	2060670	2060840
10.8449	2061030	2060390	2060690	2060850
10.8944	2062210	2060420	2060710	2060860
10.9439	2060440	2060440	2060720	2060870
10.9934	2060080	2060470	2060740	2060880
11.0429	2061240	2060490	2060750	2060890
11.0924	2059880	2060510	2060760	2060900
11.1419	2061210	2060530	2060780	2060910
11.1914	2062550	2060550	2060790	2060910
11.2409	2062370	2060570	2060800	2060920
11.2904	2061960	2060590	2060810	2060930
11.3399	2060750	2060600	2060820	2060930
11.3894	2062830	2060620	2060830	2060940
11.4389	2061910	2060630	2060840	2060950
11.4884	2061380	2060650	2060850	2060950
11.5379	2061490	2060660	2060850	2060960
11.5874	2062540	2060670	2060860	2060960
11.6369	2061920	2060690	2060870	2060970
11.6864	2060470	2060700	2060880	2060970
11.7359	2061950	2060710	2060880	2060980
11.7854	2063500	2060720	2060890	2060980
11.8349	2063240	2060730	2060890	2060990
11.8844	2061850	2060740	2060900	2060990
11.9339	2059730	2060750	2060910	2060990
11.9834	2061970	2060760	2060910	2061000
12.0329	2061450	2060770	2060920	2061000
12.0824	2062590	2060780	2060920	2061010
12.1319	2061170	2060780	2060930	2061010
12.1814	2060310	2060790	2060930	2061010
12.2309	2061560	2060800	2060940	2061010
12.2804	2060380	2060810	2060940	2061020
12.3299	2062340	2060810	2060950	2061020
12.3794	2060760	2060820	2060950	2061020
12.4288	2059620	2060830	2060950	2061030
12.4783	2062300	2060840	2060960	2061030
12.5278	2061200	2060840	2060960	2061030
12.5773	2061310	2060850	2060960	2061030
12.6268	2063070	2060850	2060970	2061040
12.6763	2062270	2060860	2060970	2061040
12.7258	2062310	2060860	2060980	2061040
12.7753	2061600	2060870	2060980	2061040
